# Supplementary material for: Sensitive and rapid detection of Babesia species in dogs by recombinase polymerase amplification with lateral flow dipstick (RPA-LFD)
Source: Sci Rep. 2022 Nov 29;12:20560. doi: 10.1038/s41598-022-25165-7 (PMC9707278; doi:10.1038/s41598-022-25165-7)
Supplement: Supplementary file 3 — Supplementary Information 3. [file 41598_2022_25165_MOESM3_ESM.xlsx]

## Sheet: Results of Babesia detection
code	Sender ID	Sender	Sample ID AMDS	cPCR	RPA-LFD	HRM
						B	H	E	A	?	Results
1	59-004	ThongLor Pet Hospital	610108						1		A
2	59-004	ThongLor Pet Hospital	610133					1			E
3	60-019	Small Animal Hospital, Chiang Mai University	610211
4	59-001	Metta Animal Hospital	610320			1					B
5	59-003	N-do Animal hospital	610603							1	?
6	59-004	ThongLor Pet Hospital	610729				1				H
7	60-019	Small Animal Hospital, Chiang Mai University	610736	1	1	1					B
8	60-019	Small Animal Hospital, Chiang Mai University	610802	1	1			1	1		EA
9	59-004	ThongLor Pet Hospital	611020	1	1	1					B
10	60-011	Chiang Mai-Mae Rim Animal Hospital	611224	1	1
11	59-001	Metta Animal Hospital	610117				1				H
12	59-004	ThongLor Pet Hospital	610129	1	1			1			E
13	60-019	Small Animal Hospital, Chiang Mai University	610135	1	1	1					B
14	59-001	Metta Animal Hospital	610217					1			E
15	59-001	Metta Animal Hospital	610513				1				H
16	59-004	ThongLor Pet Hospital	610518					1			E
17	59-004	ThongLor Pet Hospital	610521
18	59-004	ThongLor Pet Hospital	610606						1		A
19	59-004	ThongLor Pet Hospital	610630								ND
20	60-019	Small Animal Hospital, Chiang Mai University	611220					1			E
21	59-004	ThongLor Pet Hospital	610313							1	?
22	59-001	Metta Animal Hospital	610317				1		1		HA
23	59-004	ThongLor Pet Hospital	610322					1			E
24	59-004	ThongLor Pet Hospital	610607		1	1			1		B
25	59-004	ThongLor Pet Hospital	610614					1			E
26	59-004	ThongLor Pet Hospital	610620
27	59-004	ThongLor Pet Hospital	610734					1			E
28	60-019	Small Animal Hospital, Chiang Mai University	611205	1	1	1					B
29	59-004	ThongLor Pet Hospital	611223								ND
30	59-004	ThongLor Pet Hospital	610626					1			E
