# Supplementary material for: Sensitive and rapid detection of Babesia species in dogs by recombinase polymerase amplification with lateral flow dipstick (RPA-LFD)
Source: Sci Rep. 2022 Nov 29;12:20560. doi: 10.1038/s41598-022-25165-7 (PMC9707278; doi:10.1038/s41598-022-25165-7)
Supplement: Supplementary file 5 — Supplementary Information 5. [file 41598_2022_25165_MOESM5_ESM.xlsx]

## Sheet: Sheet1
code	raw data sequence	trimmed sequence	Accession number deposited in GenBank	Chromatogram result	Link to download chromatogram	BLAST results
9	>H200518-042_I19_PCR9_RPA_Bca_R.ab1 500 ANNCNNTGNNATTGTTATTTCTTGTCACTACCTCCCTGTGTCAGGATTGG GTAATTTGCGCGCCTGCTGCCTTCCTTAGATGTGGTAGCCGTCTCTCAGG CTCCCTCTCCGGAATCGAACCCTAATTCCCCGTTACCCGTTGCTGCCTCG GTAGGCCAATACCCTACCGTCAAGCTGATGGGTCAGAAACTTGAATGGTC CATCGCTAAATGCGATTCGCCAGTTTATTATGAATCCACTCTGTCGCGCT GCTGCTGTGCGCGGGAAGGCCAGCGCACCGTAGTTGCCGACGGCTACCAC CGTTTGTGCGCCGTCTATTGATTAAACGACGACGCTTCTATCCCTTGCAA GA…	ATTGTTATTTCTTGTCACTACCTCCCTGTGTCAGGATTGG GTAATTTGCGCGCCTGCTGCCTTCCTTAGATGTGGTAGCCGTCTCTCAGG CTCCCTCTCCGGAATCGAACCCTAATTCCCCGTTACCCGTTGCTGCCTCG GTAGGCCAATACCCTACCGTCAAGCTGATGGGTCAGAAACTTGAATGGTC CATCGCTAAATGCGATTCGCCAGTTTATTATGAAT	OP602997	excellent	https://www.dropbox.com/s/lxmv3vwp4lvdurz/H200518-042_I19_PCR9_RPA_Bca_R.ab1?dl=0	>MT386936.1:70-295 Babesia vogeli isolate B539 small subunit ribosomal RNA gene, partial sequence GATTCATAATAAACTGGCGAATCGCATTTAGCGATGGACCATTCAAGTTTCTGACCCATCAGCTTGACGG TAGGGTATTGGCCTACCGAGGCAGCAACGGGTAACGGGGAATTAGGGTTCGATTCCGGAGAGGGAGCCTG AGAGACGGCTACCACATCTAAGGAAGGCAGCAGGCGCGCAAATTACCCAATCCTGACACAGGGAGGTAGT GACAAGAAATAACAAT
12	>H200518-042_M19_PCR12_RPA_Bca_R.ab1 499 NNANCCNGCTATTGTTATTTCTTGTCACTACCTCCCTGTGTCAGGATTGG GTAATTGTGCGCGCCTGCTGCCTTCCTTAGATGTGGTAGCCGTCTCTCAG GCTCCCTCTCCGGAATCGAACCCTAATTCCCCGTTACCCGTTGCTGCCTC GGTAGGCCAATACCCTACCGTCAAGCTGATGGGTCAGAAACTTGAATGGT CCATCGCTAAATGCGATTCGCCAGTTTATTATGAATCAAAGTCACCGCTG CTGCTACTGCCCCGGGAAGGCCGGCGCACCCTAGTTGCCACTGGCTACCA CCGTTTGTGCGCCATCTATCTCTTAGACCAGGACACTTCTTTCCCTTGCA A…	TATTGTTATTTCTTGTCACTACCTCCCTGTGTCAGGATTGG GTAATTGTGCGCGCCTGCTGCCTTCCTTAGATGTGGTAGCCGTCTCTCAG GCTCCCTCTCCGGAATCGAACCCTAATTCCCCGTTACCCGTTGCTGCCTC GGTAGGCCAATACCCTACCGTCAAGCTGATGGGTCAGAAACTTGAATGGT CCATCGCTAAATGCGATTCGCCAGTTTATTATGAAT	OP602998	excellent	https://www.dropbox.com/s/r2y2z32ti8hxgdk/H200518-042_M19_PCR12_RPA_Bca_R.ab1?dl=0	>MT386936.1:69-296 Babesia vogeli isolate B539 small subunit ribosomal RNA gene, partial sequence TGATTCATAATAAACTGGCGAATCGCATTTAGCGATGGACCATTCAAGTTTCTGACCCATCAGCTTGACG GTAGGGTATTGGCCTACCGAGGCAGCAACGGGTAACGGGGAATTAGGGTTCGATTCCGGAGAGGGAGCCT GAGAGACGGCTACCACATCTAAGGAAGGCAGCAGGCGCGCAAATTACCCAATCCTGACACAGGGAGGTAG TGACAAGAAATAACAATA
13	>H200518-042_O19_PCR13_RPA_Bca_R.ab1 476 ANCNGTATGTTATTTCTTGTCACTACCTCCCTGTGTCAGGATTGGGTAAT TTGCGCGCCTGCTGCCTTCCTTAGATGTGGTAGCCGTCTCTCAGGCTCCC TCTCCGGAATCGAACCCTAATTCCCCGTTACCCGTTGCTGCCTCGGTAGG CCAATACCCTACCGTCAAGCTGATGGGTCAGAAACTTGAATGGTCCATCG CTAAATGCGATTCGCCAGTTTAATTATGAATATGAAGTGGTGAAGGCATT CGACCAGGGGGTGTCCGGGGGTGTCTCCGTGTCAACCTTGCATTGTGTAG AATGGCTGGTATCTAACTGAATCATCGATAGATTCCCGTCAATGAAAGGC A…	TGTTATTTCTTGTCACTACCTCCCTGTGTCAGGATTGGGTAAT TTGCGCGCCTGCTGCCTTCCTTAGATGTGGTAGCCGTCTCTCAGGCTCCC TCTCCGGAATCGAACCCTAATTCCCCGTTACCCGTTGCTGCCTCGGTAGG CCAATACCCTACCGTCAAGCTGATGGGTCAGAAACTTGAATGGTCCATCG CTAAATGCGATTCGCCAGTTTATTATGAAT	OP602999	good	https://www.dropbox.com/s/f470026t46gq8ex/H200518-042_O19_PCR13_RPA_Bca_R.ab1?dl=0	>MN912692.1:74-297 Babesia vogeli isolate RJ ME 423 small subunit ribosomal RNA gene, partial sequence ATTCATAATTAAACTGGCGAATCGCATTTAGCGATGGACCATTCAAGTTTCTGACCCATCAGCTTGACGG TAGGGTATTGGCCTACCGAGGCAGCAACGGGTAACGGGGAATTAGGGTTCGATTCCGGAGAGGGAGCCTG AGAGACGGCTACCACATCTAAGGAAGGCAGCAGGCGCGCAAATTACCCAATCCTGACACAGGGAGGTAGT GACAAGAAATAACA
28	>H200518-042_A21_PCR28_RPA_Bca_R.ab1 235 CCCTGCATTGTTATTTCTTGTCACTACCTCCCTGTGTCAGGATTGGGTAA TTTGCGCGCCTGCTGCCTTCCTTAGATGTGGTAGCCGTCTCTCAGGCTCC CTCTCCGGAATCGAACCCTAATTCCCCGTTACCCGTTGCTGCCTCGGTAG GCCAATACCCTACCGTCAAGCTGATGGGTCAGAAACTTGAATGGTCCATC GCTAAATGCGATTCGCCAGTTTATTATGAATCCAA	CCCTGCATTGTTATTTCTTGTCACTACCTCCCTGTGTCAGGATTGGGTAA TTTGCGCGCCTGCTGCCTTCCTTAGATGTGGTAGCCGTCTCTCAGGCTCC CTCTCCGGAATCGAACCCTAATTCCCCGTTACCCGTTGCTGCCTCGGTAG GCCAATACCCTACCGTCAAGCTGATGGGTCAGAAACTTGAATGGTCCATC GCTAAATGCGATTCGCCAGTTTATTATGAAT	OP603000	excellent	https://www.dropbox.com/s/yddalq2x1m5kl7k/H200518-042_A21_PCR28_RPA_Bca_R.ab1?dl=0	>MT386936.1:70-301 Babesia vogeli isolate B539 small subunit ribosomal RNA gene, partial sequence GATTCATAATAAACTGGCGAATCGCATTTAGCGATGGACCATTCAAGTTTCTGACCCATCAGCTTGACGG TAGGGTATTGGCCTACCGAGGCAGCAACGGGTAACGGGGAATTAGGGTTCGATTCCGGAGAGGGAGCCTG AGAGACGGCTACCACATCTAAGGAAGGCAGCAGGCGCGCAAATTACCCAATCCTGACACAGGGAGGTAGT GACAAGAAATAACAATACAGGG
