# Supplementary material for: Sensitive and rapid detection of Babesia species in dogs by recombinase polymerase amplification with lateral flow dipstick (RPA-LFD)
Source: Sci Rep. 2022 Nov 29;12:20560. doi: 10.1038/s41598-022-25165-7 (PMC9707278; doi:10.1038/s41598-022-25165-7)
Supplement: Supplementary file 6 — Supplementary Information 6. [file 41598_2022_25165_MOESM6_ESM.xlsx]

## Sheet: Sheet1
X	A1: 108	X	A2: 127	X	A3: 201	X	A4: 216	X	A5: 313	X	A6: 334	X	A7: 406	X	A8: 521	X	A9: 606	X	A10: 630	X	A11: 802	X	A12: 1205	X	B1: 113	X	B2: 129	X	B3: 202	X	B4: 217	X	B5: 314	X	B6: 337	X	B7: 411	X	B8: 526	X	B9: 607	X	B10: 631	X	B11: 807	X	B12: 1207	X	C1: 114
64.48	-0.149591	64.48	0.242428	64.48	-0.812079	64.48	0.192376	64.48	0.366482	64.48	-0.698003	64.48	-0.978065	64.48	0.462345	64.48	0.261978			64.48	-0.431581	64.48	0.645519	64.48	-1.12504	64.48	0.210194	64.48	-0.737118	64.48	0.488747	64.48	0.103766	64.48	0.279071	64.48	-0.090174	64.48	0.778687	64.48	-0.138695	64.48	0.385833	64.48	0.621512	64.48	-0.509927	64.48	0.171043
64.5392	-0.149591	64.5392	0.242428	64.5392	-0.812079	64.5392	0.192376	64.5392	0.366482	64.5392	-0.698003	64.5392	-0.978065	64.5392	0.462345	64.5392	0.261978			64.5392	-0.431581	64.5392	0.645519	64.5392	-1.12504	64.5392	0.210194	64.5392	-0.737118	64.5392	0.488747	64.5392	0.103766	64.5392	0.279071	64.5392	-0.090174	64.5392	0.778687	64.5392	-0.138695	64.5392	0.385833	64.5392	0.621512	64.5392	-0.509927	64.5392	0.171043
64.5984	-0.12674	64.5984	0.282847	64.5984	-0.829514	64.5984	0.228768	64.5984	0.414239	64.5984	-0.669063	64.5984	-1.00583	64.5984	0.530448	64.5984	0.326175			64.5984	-0.437395	64.5984	0.729206	64.5984	-1.16408	64.5984	0.266555	64.5984	-0.751444	64.5984	0.54939	64.5984	0.121897	64.5984	0.31799	64.5984	-0.0358849	64.5984	0.865738	64.5984	-0.0987359	64.5984	0.462212	64.5984	0.685864	64.5984	-0.513698	64.5984	0.191952
64.6576	-0.100189	64.6576	0.331474	64.6576	-0.866893	64.6576	0.276696	64.6576	0.479906	64.6576	-0.641679	64.6576	-1.05518	64.6576	0.612724	64.6576	0.409832			64.6576	-0.456847	64.6576	0.842962	64.6576	-1.2333	64.6576	0.334694	64.6576	-0.783138	64.6576	0.621629	64.6576	0.148104	64.6576	0.361241	64.6576	0.0176559	64.6576	0.978364	64.6576	-0.0583736	64.6576	0.560229	64.6576	0.769126	64.6576	-0.521921	64.6576	0.220303
64.7168	-0.0535268	64.7168	0.381727	64.7168	-0.875897	64.7168	0.330825	64.7168	0.550316	64.7168	-0.588088	64.7168	-1.07446	64.7168	0.687638	64.7168	0.506262			64.7168	-0.46319	64.7168	0.964145	64.7168	-1.27908	64.7168	0.409254	64.7168	-0.783418	64.7168	0.69772	64.7168	0.187102	64.7168	0.413179	64.7168	0.0762447	64.7168	1.08787	64.7168	-0.000748744	64.7168	0.660771	64.7168	0.854467	64.7168	-0.495375	64.7168	0.258352
64.776	0.0208845	64.776	0.426383	64.776	-0.825183	64.776	0.386723	64.776	0.615084	64.776	-0.491313	64.776	-1.02744	64.776	0.743239	64.776	0.607183			64.776	-0.434999	64.776	1.06848	64.776	-1.25807	64.776	0.486244	64.776	-0.72024	64.776	0.769162	64.776	0.241436	64.776	0.472573	64.776	0.143698	64.776	1.17092	64.776	0.081955	64.776	0.750623	64.776	0.927956	64.776	-0.411561	64.776	0.30816
64.8352	0.109994	64.8352	0.4605	64.8352	-0.73005	64.8352	0.443632	64.8352	0.677595	64.8352	-0.364346	64.8352	-0.932033	64.8352	0.787141	64.8352	0.709711			64.8352	-0.378583	64.8352	1.15035	64.8352	-1.18362	64.8352	0.559085	64.8352	-0.614354	64.8352	0.834411	64.8352	0.306849	64.8352	0.529534	64.8352	0.212426	64.8352	1.2335	64.8352	0.177595	64.8352	0.828953	64.8352	0.990098	64.8352	-0.290277	64.8352	0.367647
64.8944	0.203816	64.8944	0.483935	64.8944	-0.603478	64.8944	0.500288	64.8944	0.740013	64.8944	-0.219849	64.8944	-0.808489	64.8944	0.824634	64.8944	0.815033			64.8944	-0.299981	64.8944	1.21304	64.8944	-1.0763	64.8944	0.6264	64.8944	-0.484464	64.8944	0.891787	64.8944	0.379638	64.8944	0.581166	64.8944	0.279263	64.8944	1.28531	64.8944	0.280345	64.8944	0.897291	64.8944	1.03979	64.8944	-0.151415	64.8944	0.431235
64.9536	0.29653	64.9536	0.499883	64.9536	-0.459687	64.9536	0.552024	64.9536	0.799824	64.9536	-0.069871	64.9536	-0.669273	64.9536	0.856832	64.9536	0.919232			64.9536	-0.203621	64.9536	1.26563	64.9536	-0.956256	64.9536	0.690981	64.9536	-0.338752	64.9536	0.940528	64.9536	0.454629	64.9536	0.630187	64.9536	0.34684	64.9536	1.32988	64.9536	0.388776	64.9536	0.955713	64.9536	1.07206	64.9536	-0.00934028	64.9536	0.492877
65.0128	0.382487	65.0128	0.512411	65.0128	-0.315462	65.0128	0.594509	65.0128	0.852481	65.0128	0.0746326	65.0128	-0.522789	65.0128	0.883401	65.0128	1.01349			65.0128	-0.0958187	65.0128	1.31351	65.0128	-0.841634	65.0128	0.753189	65.0128	-0.184782	65.0128	0.979235	65.0128	0.523402	65.0128	0.675353	65.0128	0.417531	65.0128	1.36442	65.0128	0.497559	65.0128	1.00037	65.0128	1.08654	65.0128	0.129373	65.0128	0.547992
65.072	0.458369	65.072	0.525818	65.072	-0.182276	65.072	0.62883	65.072	0.890663	65.072	0.204739	65.072	-0.378351	65.072	0.903553	65.072	1.09066			65.072	0.0152934	65.072	1.34975	65.072	-0.741359	65.072	0.810174	65.072	-0.0358383	65.072	1.00708	65.072	0.581423	65.072	0.716381	65.072	0.490242	65.072	1.38569	65.072	0.600024	65.072	1.03103	65.072	1.09018	65.072	0.26522	65.072	0.592755
65.1312	0.52507	65.1312	0.54291	65.1312	-0.0631693	65.1312	0.658745	65.1312	0.911758	65.1312	0.314984	65.1312	-0.24384	65.1312	0.919653	65.1312	1.14976			65.1312	0.121291	65.1312	1.36969	65.1312	-0.660417	65.1312	0.861718	65.1312	0.0992427	65.1312	1.03093	65.1312	0.628858	65.1312	0.75777	65.1312	0.559517	65.1312	1.39584	65.1312	0.691109	65.1312	1.05289	65.1312	1.0922	65.1312	0.39644	65.1312	0.62725
65.1904	0.583582	65.1904	0.564012	65.1904	0.0423091	65.1904	0.68577	65.1904	0.919448	65.1904	0.403028	65.1904	-0.123478	65.1904	0.933732	65.1904	1.19316			65.1904	0.217348	65.1904	1.37887	65.1904	-0.600032	65.1904	0.909378	65.1904	0.220685	65.1904	1.05571	65.1904	0.666657	65.1904	0.803017	65.1904	0.618638	65.1904	1.39888	65.1904	0.770152	65.1904	1.06654	65.1904	1.09564	65.1904	0.515819	65.1904	0.653442
65.2496	0.635754	65.2496	0.584204	65.2496	0.131872	65.2496	0.7099	65.2496	0.917113	65.2496	0.469822	65.2496	-0.0180459	65.2496	0.942611	65.2496	1.22489			65.2496	0.305574	65.2496	1.38487	65.2496	-0.549035	65.2496	0.950628	65.2496	0.326822	65.2496	1.07807	65.2496	0.694859	65.2496	0.846887	65.2496	0.66412	65.2496	1.39902	65.2496	0.843145	65.2496	1.06889	65.2496	1.09871	65.2496	0.618563	65.2496	0.673246
65.3088	0.683117	65.3088	0.598995	65.3088	0.201516	65.3088	0.729997	65.3088	0.912142	65.3088	0.521314	65.3088	0.0746903	65.3088	0.945134	65.3088	1.24693			65.3088	0.390128	65.3088	1.39003	65.3088	-0.494647	65.3088	0.983302	65.3088	0.417335	65.3088	1.09098	65.3088	0.715671	65.3088	0.881191	65.3088	0.699216	65.3088	1.39941	65.3088	0.910527	65.3088	1.06295	65.3088	1.1023	65.3088	0.707748	65.3088	0.688345
65.368	0.72156	65.368	0.607954	65.368	0.250819	65.368	0.74244	65.368	0.912857	65.368	0.559833	65.368	0.158297	65.368	0.943491	65.368	1.2591			65.368	0.470644	65.368	1.39129	65.368	-0.433041	65.368	1.00911	65.368	0.496576	65.368	1.0921	65.368	0.732299	65.368	0.902829	65.368	0.725193	65.368	1.39549	65.368	0.961147	65.368	1.05521	65.368	1.10873	65.368	0.78495	65.368	0.697071
65.4272	0.746632	65.4272	0.611502	65.4272	0.286374	65.4272	0.744322	65.4272	0.917294	65.4272	0.585561	65.4272	0.233957	65.4272	0.939027	65.4272	1.26341			65.4272	0.544279	65.4272	1.38691	65.4272	-0.36667	65.4272	1.02605	65.4272	0.565829	65.4272	1.08524	65.4272	0.744683	65.4272	0.912721	65.4272	0.739023	65.4272	1.38	65.4272	0.990783	65.4272	1.04709	65.4272	1.11592	65.4272	0.845659	65.4272	0.696576
65.4864	0.76275	65.4864	0.613575	65.4864	0.317434	65.4864	0.739089	65.4864	0.919197	65.4864	0.604566	65.4864	0.297913	65.4864	0.93756	65.4864	1.26623			65.4864	0.614133	65.4864	1.38058	65.4864	-0.300623	65.4864	1.03108	65.4864	0.624064	65.4864	1.07601	65.4864	0.753865	65.4864	0.915883	65.4864	0.74394	65.4864	1.35863	65.4864	1.01248	65.4864	1.04074	65.4864	1.12034	65.4864	0.890366	65.4864	0.689429
65.5456	0.776552	65.5456	0.619409	65.5456	0.348273	65.5456	0.731365	65.5456	0.917466	65.5456	0.621026	65.5456	0.346546	65.5456	0.943429	65.5456	1.27262			65.5456	0.685557	65.5456	1.3741	65.5456	-0.235997	65.5456	1.02865	65.5456	0.673275	65.5456	1.06952	65.5456	0.762013	65.5456	0.916009	65.5456	0.747831	65.5456	1.34155	65.5456	1.03915	65.5456	1.0412	65.5456	1.12093	65.5456	0.924611	65.5456	0.681372
65.6048	0.786731	65.6048	0.629424	65.6048	0.379528	65.6048	0.722505	65.6048	0.911109	65.6048	0.636431	65.6048	0.380563	65.6048	0.949274	65.6048	1.27722			65.6048	0.756242	65.6048	1.36253	65.6048	-0.173416	65.6048	1.02578	65.6048	0.715713	65.6048	1.06373	65.6048	0.766371	65.6048	0.910947	65.6048	0.75701	65.6048	1.32523	65.6048	1.06993	65.6048	1.04543	65.6048	1.11381	65.6048	0.949867	65.6048	0.673187
65.664	0.790808	65.664	0.638901	65.664	0.410143	65.664	0.714947	65.664	0.898912	65.664	0.652551	65.664	0.406817	65.664	0.947737	65.664	1.27119			65.664	0.819483	65.664	1.34112	65.664	-0.114176	65.664	1.02449	65.664	0.748818	65.664	1.05439	65.664	0.76587	65.664	0.899539	65.664	0.771569	65.664	1.30443	65.664	1.09885	65.664	1.04614	65.664	1.09833	65.664	0.963664	65.664	0.66449
65.7232	0.78994	65.7232	0.644343	65.7232	0.438387	65.7232	0.71097	65.7232	0.883412	65.7232	0.666812	65.7232	0.432014	65.7232	0.938693	65.7232	1.25533			65.7232	0.873835	65.7232	1.31292	65.7232	-0.0547584	65.7232	1.02578	65.7232	0.774274	65.7232	1.04424	65.7232	0.765175	65.7232	0.885547	65.7232	0.787166	65.7232	1.28122	65.7232	1.1242	65.7232	1.04199	65.7232	1.08297	65.7232	0.969731	65.7232	0.66076
65.7823	0.785565	65.7823	0.646541	65.7823	0.462516	65.7823	0.711026	65.7823	0.867385	65.7823	0.677768	65.7823	0.455053	65.7823	0.922618	65.7823	1.23948			65.7823	0.922829	65.7823	1.28706	65.7823	0.00601774	65.7823	1.03288	65.7823	0.80054	65.7823	1.04244	65.7823	0.766022	65.7823	0.87348	65.7823	0.80197	65.7823	1.26016	65.7823	1.14836	65.7823	1.03508	65.7823	1.07376	65.7823	0.976366	65.7823	0.665209
65.8415	0.7814	65.8415	0.647486	65.8415	0.480196	65.8415	0.715715	65.8415	0.854437	65.8415	0.691069	65.8415	0.472094	65.8415	0.903343	65.8415	1.23104			65.8415	0.970454	65.8415	1.27105	65.8415	0.0680128	65.8415	1.04384	65.8415	0.831305	65.8415	1.05277	65.8415	0.768492	65.8415	0.864688	65.8415	0.817702	65.8415	1.24763	65.8415	1.17451	65.8415	1.02946	65.8415	1.06934	65.8415	0.986698	65.8415	0.674413
65.9007	0.781488	65.9007	0.648348	65.9007	0.494835	65.9007	0.724378	65.9007	0.845211	65.9007	0.70785	65.9007	0.488833	65.9007	0.88531	65.9007	1.22885			65.9007	1.01566	65.9007	1.26915	65.9007	0.132093	65.9007	1.05447	65.9007	0.859984	65.9007	1.0692	65.9007	0.772142	65.9007	0.860669	65.9007	0.837586	65.9007	1.24238	65.9007	1.19899	65.9007	1.02626	65.9007	1.06547	65.9007	0.998595	65.9007	0.685962
65.9599	0.786791	65.9599	0.647997	65.9599	0.511292	65.9599	0.733647	65.9599	0.838391	65.9599	0.723503	65.9599	0.512252	65.9599	0.871099	65.9599	1.22798			65.9599	1.05307	65.9599	1.28174	65.9599	0.194713	65.9599	1.06158	65.9599	0.881034	65.9599	1.08702	65.9599	0.775982	65.9599	0.864865	65.9599	0.860138	65.9599	1.2363	65.9599	1.21733	65.9599	1.02379	65.9599	1.06168	65.9599	1.01013	65.9599	0.700097
66.0191	0.795124	66.0191	0.643479	66.0191	0.523523	66.0191	0.739487	66.0191	0.834	66.0191	0.737391	66.0191	0.537541	66.0191	0.864155	66.0191	1.22777			66.0191	1.08146	66.0191	1.30581	66.0191	0.250939	66.0191	1.05844	66.0191	0.895713	66.0191	1.10153	66.0191	0.781771	66.0191	0.876875	66.0191	0.876644	66.0191	1.22689	66.0191	1.23559	66.0191	1.01967	66.0191	1.0613	66.0191	1.02604	66.0191	0.714768
66.0783	0.799444	66.0783	0.63307	66.0783	0.525064	66.0783	0.740236	66.0783	0.827933	66.0783	0.749989	66.0783	0.560406	66.0783	0.859693	66.0783	1.22637			66.0783	1.09715	66.0783	1.33112	66.0783	0.300598	66.0783	1.03904	66.0783	0.902924	66.0783	1.10888	66.0783	0.786146	66.0783	0.888865	66.0783	0.882316	66.0783	1.21362	66.0783	1.25307	66.0783	1.00822	66.0783	1.06316	66.0783	1.04472	66.0783	0.723468
66.1375	0.795028	66.1375	0.619497	66.1375	0.520358	66.1375	0.736812	66.1375	0.818388	66.1375	0.759624	66.1375	0.580196	66.1375	0.849525	66.1375	1.22089			66.1375	1.09494	66.1375	1.33992	66.1375	0.348669	66.1375	1.01374	66.1375	0.89999	66.1375	1.10984	66.1375	0.7855	66.1375	0.890758	66.1375	0.880929	66.1375	1.19816	66.1375	1.2601	66.1375	0.987424	66.1375	1.06173	66.1375	1.06033	66.1375	0.721148
66.1967	0.783839	66.1967	0.604679	66.1967	0.515244	66.1967	0.729087	66.1967	0.807765	66.1967	0.763736	66.1967	0.596152	66.1967	0.832029	66.1967	1.21144			66.1967	1.07985	66.1967	1.32389	66.1967	0.398145	66.1967	0.999318	66.1967	0.886933	66.1967	1.1029	66.1967	0.782212	66.1967	0.881044	66.1967	0.87491	66.1967	1.18566	66.1967	1.25369	66.1967	0.959974	66.1967	1.05258	66.1967	1.07256	66.1967	0.708613
66.2559	0.769397	66.2559	0.586449	66.2559	0.514378	66.2559	0.716291	66.2559	0.79874	66.2559	0.763269	66.2559	0.607823	66.2559	0.811342	66.2559	1.19935			66.2559	1.06499	66.2559	1.29141	66.2559	0.447456	66.2559	0.994988	66.2559	0.870204	66.2559	1.08371	66.2559	0.77589	66.2559	0.864052	66.2559	0.862672	66.2559	1.17794	66.2559	1.23978	66.2559	0.930205	66.2559	1.03457	66.2559	1.07725	66.2559	0.692048
66.3151	0.754413	66.3151	0.565499	66.3151	0.523673	66.3151	0.701763	66.3151	0.793062	66.3151	0.760634	66.3151	0.616028	66.3151	0.793999	66.3151	1.18929			66.3151	1.05828	66.3151	1.25496	66.3151	0.493116	66.3151	0.99091	66.3151	0.855505	66.3151	1.05043	66.3151	0.766192	66.3151	0.844342	66.3151	0.84284	66.3151	1.17242	66.3151	1.22428	66.3151	0.904019	66.3151	1.01224	66.3151	1.07258	66.3151	0.680869
66.3743	0.740303	66.3743	0.545069	66.3743	0.540847	66.3743	0.690989	66.3743	0.785811	66.3743	0.752097	66.3743	0.622992	66.3743	0.782009	66.3743	1.18894			66.3743	1.05294	66.3743	1.22332	66.3743	0.531964	66.3743	0.982106	66.3743	0.84161	66.3743	1.01173	66.3743	0.758907	66.3743	0.826149	66.3743	0.818995	66.3743	1.16784	66.3743	1.20528	66.3743	0.885106	66.3743	0.993039	66.3743	1.0634	66.3743	0.6809
66.4335	0.728049	66.4335	0.52646	66.4335	0.559653	66.4335	0.685061	66.4335	0.773693	66.4335	0.735733	66.4335	0.63029	66.4335	0.776234	66.4335	1.20328			66.4335	1.04404	66.4335	1.19804	66.4335	0.561618	66.4335	0.971703	66.4335	0.828413	66.4335	0.983123	66.4335	0.757244	66.4335	0.810841	66.4335	0.800182	66.4335	1.16245	66.4335	1.18411	66.4335	0.875691	66.4335	0.979024	66.4335	1.05594	66.4335	0.688765
66.4927	0.71943	66.4927	0.511216	66.4927	0.579408	66.4927	0.6837	66.4927	0.760902	66.4927	0.720998	66.4927	0.640048	66.4927	0.779549	66.4927	1.22268			66.4927	1.0384	66.4927	1.1805	66.4927	0.582723	66.4927	0.968554	66.4927	0.818318	66.4927	0.972603	66.4927	0.75694	66.4927	0.803026	66.4927	0.793263	66.4927	1.15475	66.4927	1.17179	66.4927	0.880388	66.4927	0.96986	66.4927	1.05593	66.4927	0.696269
66.5519	0.716386	66.5519	0.503653	66.5519	0.598345	66.5519	0.687247	66.5519	0.751101	66.5519	0.715498	66.5519	0.652791	66.5519	0.79269	66.5519	1.23585			66.5519	1.03756	66.5519	1.17683	66.5519	0.598216	66.5519	0.977524	66.5519	0.813661	66.5519	0.97833	66.5519	0.754043	66.5519	0.807753	66.5519	0.798947	66.5519	1.15106	66.5519	1.17616	66.5519	0.89966	66.5519	0.9694	66.5519	1.06304	66.5519	0.697734
66.6111	0.720076	66.6111	0.50678	66.6111	0.613751	66.6111	0.694953	66.6111	0.746369	66.6111	0.717999	66.6111	0.665168	66.6111	0.812963	66.6111	1.24193			66.6111	1.04257	66.6111	1.186	66.6111	0.61031	66.6111	0.994638	66.6111	0.815541	66.6111	0.99552	66.6111	0.750699	66.6111	0.823953	66.6111	0.811844	66.6111	1.15929	66.6111	1.19565	66.6111	0.925195	66.6111	0.979866	66.6111	1.07334	66.6111	0.692989
66.6703	0.732839	66.6703	0.51938	66.6703	0.627422	66.6703	0.702032	66.6703	0.749929	66.6703	0.725102	66.6703	0.671377	66.6703	0.836623	66.6703	1.24043			66.6703	1.06049	66.6703	1.20308	66.6703	0.619864	66.6703	1.01164	66.6703	0.82554	66.6703	1.01794	66.6703	0.751534	66.6703	0.8495	66.6703	0.824799	66.6703	1.17774	66.6703	1.22527	66.6703	0.949586	66.6703	0.99728	66.6703	1.08721	66.6703	0.685717
66.7295	0.752486	66.7295	0.537452	66.7295	0.637328	66.7295	0.700902	66.7295	0.759045	66.7295	0.731365	66.7295	0.669288	66.7295	0.857032	66.7295	1.22821			66.7295	1.08542	66.7295	1.22077	66.7295	0.625407	66.7295	1.01792	66.7295	0.845341	66.7295	1.03333	66.7295	0.756761	66.7295	0.879282	66.7295	0.83232	66.7295	1.19435	66.7295	1.25632	66.7295	0.967969	66.7295	1.0162	66.7295	1.10368	66.7295	0.681302
66.7887	0.768883	66.7887	0.554062	66.7887	0.641423	66.7887	0.691565	66.7887	0.766206	66.7887	0.732929	66.7887	0.664314	66.7887	0.863561	66.7887	1.20519			66.7887	1.09953	66.7887	1.2283	66.7887	0.627329	66.7887	1.00973	66.7887	0.872791	66.7887	1.03511	66.7887	0.762934	66.7887	0.901478	66.7887	0.830439	66.7887	1.19688	66.7887	1.2764	66.7887	0.977581	66.7887	1.03381	66.7887	1.11923	66.7887	0.682132
66.8479	0.775532	66.8479	0.565075	66.8479	0.642222	66.8479	0.68082	66.8479	0.768701	66.8479	0.728648	66.8479	0.662406	66.8479	0.853354	66.8479	1.17661			66.8479	1.09805	66.8479	1.22636	66.8479	0.631346	66.8479	0.993503	66.8479	0.899783	66.8479	1.02575	66.8479	0.765554	66.8479	0.907929	66.8479	0.821937	66.8479	1.18093	66.8479	1.27889	66.8479	0.979623	66.8479	1.04717	66.8479	1.13336	66.8479	0.683984
66.9071	0.773739	66.9071	0.573624	66.9071	0.641212	66.9071	0.672519	66.9071	0.767248	66.9071	0.721028	66.9071	0.665286	66.9071	0.836465	66.9071	1.15134			66.9071	1.09445	66.9071	1.22198	66.9071	0.642699	66.9071	0.974731	66.9071	0.918733	66.9071	1.00883	66.9071	0.758896	66.9071	0.898967	66.9071	0.813821	66.9071	1.15145	66.9071	1.26354	66.9071	0.976438	66.9071	1.05431	66.9071	1.14751	66.9071	0.682553
66.9663	0.768192	66.9663	0.582865	66.9663	0.639382	66.9663	0.66448	66.9663	0.760827	66.9663	0.713411	66.9663	0.672063	66.9663	0.820987	66.9663	1.13484			66.9663	1.09808	66.9663	1.21495	66.9663	0.661603	66.9663	0.958017	66.9663	0.928031	66.9663	0.99112	66.9663	0.740264	66.9663	0.879559	66.9663	0.809665	66.9663	1.11657	66.9663	1.23235	66.9663	0.970103	66.9663	1.05484	66.9663	1.16158	66.9663	0.676354
67.0255	0.760893	67.0255	0.59199	67.0255	0.638716	67.0255	0.654825	67.0255	0.749838	67.0255	0.708048	67.0255	0.681479	67.0255	0.80947	67.0255	1.12489			67.0255	1.1067	67.0255	1.20849	67.0255	0.682246	67.0255	0.948224	67.0255	0.927531	67.0255	0.983451	67.0255	0.716714	67.0255	0.857549	67.0255	0.810062	67.0255	1.08694	67.0255	1.19406	67.0255	0.963885	67.0255	1.04754	67.0255	1.17233	67.0255	0.666223
67.0847	0.75327	67.0847	0.599579	67.0847	0.64314	67.0847	0.645656	67.0847	0.739998	67.0847	0.708985	67.0847	0.693009	67.0847	0.804327	67.0847	1.12108			67.0847	1.11882	67.0847	1.21125	67.0847	0.699752	67.0847	0.944747	67.0847	0.919571	67.0847	0.990895	67.0847	0.700357	67.0847	0.840936	67.0847	0.812573	67.0847	1.07081	67.0847	1.16297	67.0847	0.961976	67.0847	1.03244	67.0847	1.17542	67.0847	0.65549
67.1439	0.749237	67.1439	0.603477	67.1439	0.654977	67.1439	0.639676	67.1439	0.735551	67.1439	0.712747	67.1439	0.701503	67.1439	0.802002	67.1439	1.12508			67.1439	1.13158	67.1439	1.22025	67.1439	0.716847	67.1439	0.944381	67.1439	0.907691	67.1439	1.00717	67.1439	0.693381	67.1439	0.831351	67.1439	0.811742	67.1439	1.06537	67.1439	1.14906	67.1439	0.965329	67.1439	1.01368	67.1439	1.16582	67.1439	0.647922
67.2031	0.748512	67.2031	0.598494	67.2031	0.671931	67.2031	0.636074	67.2031	0.736918	67.2031	0.709942	67.2031	0.704632	67.2031	0.79738	67.2031	1.13114			67.2031	1.1365	67.2031	1.22419	67.2031	0.732367	67.2031	0.943158	67.2031	0.89329	67.2031	1.02079	67.2031	0.690258	67.2031	0.824772	67.2031	0.805648	67.2031	1.0647	67.2031	1.14984	67.2031	0.970957	67.2031	0.995802	67.2031	1.13951	67.2031	0.643732
67.2623	0.748954	67.2623	0.583215	67.2623	0.68582	67.2623	0.632299	67.2623	0.741455	67.2623	0.69811	67.2623	0.706103	67.2623	0.789911	67.2623	1.12954			67.2623	1.12978	67.2623	1.21902	67.2623	0.738938	67.2623	0.93574	67.2623	0.878589	67.2623	1.01969	67.2623	0.687622	67.2623	0.817629	67.2623	0.794558	67.2623	1.06529	67.2623	1.15857	67.2623	0.974714	67.2623	0.980581	67.2623	1.10128	67.2623	0.64078
67.3215	0.750916	67.3215	0.56361	67.3215	0.691112	67.3215	0.6294	67.3215	0.744415	67.3215	0.685178	67.3215	0.70739	67.3215	0.778352	67.3215	1.12158			67.3215	1.11917	67.3215	1.20831	67.3215	0.735548	67.3215	0.927119	67.3215	0.86657	67.3215	1.00336	67.3215	0.683909	67.3215	0.806677	67.3215	0.777283	67.3215	1.06546	67.3215	1.17101	67.3215	0.972633	67.3215	0.970435	67.3215	1.06417	67.3215	0.637426
67.3807	0.755392	67.3807	0.546742	67.3807	0.687635	67.3807	0.631214	67.3807	0.744012	67.3807	0.67951	67.3807	0.71033	67.3807	0.766537	67.3807	1.11744			67.3807	1.11487	67.3807	1.20179	67.3807	0.727723	67.3807	0.927517	67.3807	0.861504	67.3807	0.984825	67.3807	0.681445	67.3807	0.792417	67.3807	0.759771	67.3807	1.06606	67.3807	1.18066	67.3807	0.962259	67.3807	0.968264	67.3807	1.03662	67.3807	0.632171
67.4399	0.764534	67.4399	0.536243	67.4399	0.678604	67.4399	0.636859	67.4399	0.741669	67.4399	0.681222	67.4399	0.714279	67.4399	0.761341	67.4399	1.12025			67.4399	1.11497	67.4399	1.2042	67.4399	0.719081	67.4399	0.936942	67.4399	0.865117	67.4399	0.969027	67.4399	0.680191	67.4399	0.777108	67.4399	0.7499	67.4399	1.06611	67.4399	1.18182	67.4399	0.944732	67.4399	0.968017	67.4399	1.01795	67.4399	0.623902
67.4991	0.778563	67.4991	0.531785	67.4991	0.671942	67.4991	0.641928	67.4991	0.739646	67.4991	0.688349	67.4991	0.718446	67.4991	0.76235	67.4991	1.12383			67.4991	1.10998	67.4991	1.21186	67.4991	0.712687	67.4991	0.950188	67.4991	0.872301	67.4991	0.957063	67.4991	0.677473	67.4991	0.76133	67.4991	0.748647	67.4991	1.06371	67.4991	1.17816	67.4991	0.924727	67.4991	0.961729	67.4991	1.00548	67.4991	0.614659
67.5583	0.790191	67.5583	0.529879	67.5583	0.67328	67.5583	0.644604	67.5583	0.738472	67.5583	0.697561	67.5583	0.721491	67.5583	0.764589	67.5583	1.12322			67.5583	1.0961	67.5583	1.22033	67.5583	0.708624	67.5583	0.964254	67.5583	0.877545	67.5583	0.95277	67.5583	0.673048	67.5583	0.751633	67.5583	0.751311	67.5583	1.06011	67.5583	1.17799	67.5583	0.909896	67.5583	0.950993	67.5583	1.00303	67.5583	0.608824
67.6175	0.790766	67.6175	0.527182	67.6175	0.681329	67.6175	0.644972	67.6175	0.73692	67.6175	0.703455	67.6175	0.719985	67.6175	0.764072	67.6175	1.11895			67.6175	1.07654	67.6175	1.22396	67.6175	0.702407	67.6175	0.974028	67.6175	0.8785	67.6175	0.954827	67.6175	0.667458	67.6175	0.755271	67.6175	0.750195	67.6175	1.05531	67.6175	1.18529	67.6175	0.905264	67.6175	0.940671	67.6175	1.01675	67.6175	0.61065
67.6767	0.779365	67.6767	0.522006	67.6767	0.689562	67.6767	0.647254	67.6767	0.734822	67.6767	0.707513	67.6767	0.715874	67.6767	0.761969	67.6767	1.11503			67.6767	1.06122	67.6767	1.21854	67.6767	0.694291	67.6767	0.972993	67.6767	0.876845	67.6767	0.964333	67.6767	0.664381	67.6767	0.76386	67.6767	0.746393	67.6767	1.04985	67.6767	1.1977	67.6767	0.906384	67.6767	0.93388	67.6767	1.04187	67.6767	0.622922
67.7359	0.762741	67.7359	0.516127	67.7359	0.693163	67.7359	0.656012	67.7359	0.730562	67.7359	0.717291	67.7359	0.71571	67.7359	0.761372	67.7359	1.11456			67.7359	1.05645	67.7359	1.20349	67.7359	0.690149	67.7359	0.963602	67.7359	0.879992	67.7359	0.981622	67.7359	0.664555	67.7359	0.765789	67.7359	0.746751	67.7359	1.04872	67.7359	1.21154	67.7359	0.908436	67.7359	0.931621	67.7359	1.06725	67.7359	0.645393
67.7951	0.749076	67.7951	0.51119	67.7951	0.693675	67.7951	0.67054	67.7951	0.722862	67.7951	0.733262	67.7951	0.724587	67.7951	0.763583	67.7951	1.11576			67.7951	1.05686	67.7951	1.17994	67.7951	0.69612	67.7951	0.953655	67.7951	0.892667	67.7951	1.0004	67.7951	0.66484	67.7951	0.762624	67.7951	0.75345	67.7951	1.05428	67.7951	1.22516	67.7951	0.913889	67.7951	0.936459	67.7951	1.08817	67.7951	0.675492
67.8543	0.742315	67.8543	0.506586	67.8543	0.694541	67.8543	0.686967	67.8543	0.711897	67.8543	0.749803	67.8543	0.741177	67.8543	0.767834	67.8543	1.11559			67.8543	1.05467	67.8543	1.1503	67.8543	0.714672	67.8543	0.946087	67.8543	0.910323	67.8543	1.01382	67.8543	0.666046	67.8543	0.75924	67.8543	0.765848	67.8543	1.06308	67.8543	1.2327	67.8543	0.925194	67.8543	0.949055	67.8543	1.10495	67.8543	0.707045
67.9135	0.742643	67.9135	0.503674	67.9135	0.696543	67.9135	0.698683	67.9135	0.697087	67.9135	0.763769	67.9135	0.756462	67.9135	0.772872	67.9135	1.11454			67.9135	1.04732	67.9135	1.12137	67.9135	0.741292	67.9135	0.939618	67.9135	0.922394	67.9135	1.01861	67.9135	0.670216	67.9135	0.757816	67.9135	0.778039	67.9135	1.0684	67.9135	1.22962	67.9135	0.936521	67.9135	0.961941	67.9135	1.11547	67.9135	0.730933
67.9727	0.749005	67.9727	0.502981	67.9727	0.697948	67.9727	0.699907	67.9727	0.680412	67.9727	0.771885	67.9727	0.76344	67.9727	0.778669	67.9727	1.11531			67.9727	1.04201	67.9727	1.09999	67.9727	0.768196	67.9727	0.936846	67.9727	0.91991	67.9727	1.01349	67.9727	0.675992	67.9727	0.756288	67.9727	0.782199	67.9727	1.06589	67.9727	1.21484	67.9727	0.940446	67.9727	0.966701	67.9727	1.11363	67.9727	0.740499
68.0319	0.75833	68.0319	0.502597	68.0319	0.696527	68.0319	0.691805	68.0319	0.665806	68.0319	0.770351	68.0319	0.761911	68.0319	0.782772	68.0319	1.1205			68.0319	1.04217	68.0319	1.09033	68.0319	0.790782	68.0319	0.941251	68.0319	0.906522	68.0319	1.00249	68.0319	0.68079	68.0319	0.750506	68.0319	0.781324	68.0319	1.057	68.0319	1.18644	68.0319	0.937604	68.0319	0.959186	68.0319	1.09872	68.0319	0.736894
68.0911	0.765678	68.0911	0.500478	68.0911	0.692905	68.0911	0.678903	68.0911	0.656115	68.0911	0.76005	68.0911	0.753202	68.0911	0.780447	68.0911	1.12884			68.0911	1.04398	68.0911	1.09234	68.0911	0.805183	68.0911	0.949224	68.0911	0.890377	68.0911	0.987566	68.0911	0.683427	68.0911	0.742177	68.0911	0.779634	68.0911	1.0429	68.0911	1.14279	68.0911	0.929729	68.0911	0.941951	68.0911	1.075	68.0911	0.724478
68.1503	0.768772	68.1503	0.495617	68.1503	0.690989	68.1503	0.664388	68.1503	0.651666	68.1503	0.746426	68.1503	0.737891	68.1503	0.769523	68.1503	1.1314			68.1503	1.04766	68.1503	1.10061	68.1503	0.807961	68.1503	0.953391	68.1503	0.872987	68.1503	0.966751	68.1503	0.684319	68.1503	0.735173	68.1503	0.776662	68.1503	1.02511	68.1503	1.09037	68.1503	0.916849	68.1503	0.923681	68.1503	1.04286	68.1503	0.705657
68.2095	0.768967	68.2095	0.488684	68.2095	0.69254	68.2095	0.650225	68.2095	0.651574	68.2095	0.732905	68.2095	0.716016	68.2095	0.750962	68.2095	1.12354			68.2095	1.04947	68.2095	1.11122	68.2095	0.800958	68.2095	0.950978	68.2095	0.851923	68.2095	0.942457	68.2095	0.68461	68.2095	0.731449	68.2095	0.775392	68.2095	1.0075	68.2095	1.04382	68.2095	0.899469	68.2095	0.908441	68.2095	1.00521	68.2095	0.681777
68.2686	0.76489	68.2686	0.482144	68.2686	0.695633	68.2686	0.636086	68.2686	0.655123	68.2686	0.718167	68.2686	0.691307	68.2686	0.731107	68.2686	1.11024			68.2686	1.04412	68.2686	1.11916	68.2686	0.784565	68.2686	0.945293	68.2686	0.827353	68.2686	0.922273	68.2686	0.684974	68.2686	0.731829	68.2686	0.779419	68.2686	0.996587	68.2686	1.01538	68.2686	0.882952	68.2686	0.896249	68.2686	0.973987	68.2686	0.656037
68.3278	0.755175	68.3278	0.47829	68.3278	0.698306	68.3278	0.62252	68.3278	0.660996	68.3278	0.70195	68.3278	0.669036	68.3278	0.717899	68.3278	1.09618			68.3278	1.03405	68.3278	1.12067	68.3278	0.757438	68.3278	0.93913	68.3278	0.807091	68.3278	0.913292	68.3278	0.684054	68.3278	0.735199	68.3278	0.788887	68.3278	0.997043	68.3278	1.00953	68.3278	0.873268	68.3278	0.888145	68.3278	0.957551	68.3278	0.633623
68.387	0.744373	68.387	0.479104	68.387	0.696776	68.387	0.614778	68.387	0.664901	68.387	0.68556	68.387	0.654239	68.387	0.712549	68.387	1.08032			68.387	1.02537	68.387	1.12166	68.387	0.729163	68.387	0.933222	68.387	0.799457	68.387	0.914525	68.387	0.679127	68.387	0.73667	68.387	0.794906	68.387	1.00385	68.387	1.0184	68.387	0.87022	68.387	0.885539	68.387	0.955164	68.387	0.616968
68.4462	0.738901	68.4462	0.486184	68.4462	0.687733	68.4462	0.616772	68.4462	0.663078	68.4462	0.668582	68.4462	0.651876	68.4462	0.713413	68.4462	1.06348			68.4462	1.0228	68.4462	1.12817	68.4462	0.71128	68.4462	0.927891	68.4462	0.806569	68.4462	0.920054	68.4462	0.670486	68.4462	0.734689	68.4462	0.792534	68.4462	1.01088	68.4462	1.03019	68.4462	0.872645	68.4462	0.891511	68.4462	0.964762	68.4462	0.606505
68.5054	0.740209	68.5054	0.497725	68.5054	0.676787	68.5054	0.625163	68.5054	0.658586	68.5054	0.655023	68.5054	0.662975	68.5054	0.717278	68.5054	1.05097			68.5054	1.0255	68.5054	1.13769	68.5054	0.703577	68.5054	0.924332	68.5054	0.826893	68.5054	0.925273	68.5054	0.661578	68.5054	0.734293	68.5054	0.784809	68.5054	1.01742	68.5054	1.0398	68.5054	0.879279	68.5054	0.906347	68.5054	0.981095	68.5054	0.605414
68.5646	0.74531	68.5646	0.508229	68.5646	0.673199	68.5646	0.636625	68.5646	0.655643	68.5646	0.647998	68.5646	0.680711	68.5646	0.719002	68.5646	1.04393			68.5646	1.02787	68.5646	1.14401	68.5646	0.701142	68.5646	0.922416	68.5646	0.853084	68.5646	0.92833	68.5646	0.652607	68.5646	0.738379	68.5646	0.772369	68.5646	1.02508	68.5646	1.04868	68.5646	0.887704	68.5646	0.92632	68.5646	1.00189	68.5646	0.61328
68.6238	0.75277	68.6238	0.515259	68.6238	0.678346	68.6238	0.648665	68.6238	0.655045	68.6238	0.644411	68.6238	0.697078	68.6238	0.718099	68.6238	1.04345			68.6238	1.02992	68.6238	1.14466	68.6238	0.702369	68.6238	0.920315	68.6238	0.874109	68.6238	0.924807	68.6238	0.642451	68.6238	0.745227	68.6238	0.756536	68.6238	1.03495	68.6238	1.05901	68.6238	0.89557	68.6238	0.943951	68.6238	1.02944	68.6238	0.623726
68.683	0.758227	68.683	0.517931	68.683	0.684439	68.683	0.656286	68.683	0.657439	68.683	0.644435	68.683	0.707624	68.683	0.714908	68.683	1.05064			68.683	1.03458	68.683	1.14126	68.683	0.704949	68.683	0.913924	68.683	0.884998	68.683	0.911326	68.683	0.633927	68.683	0.750836	68.683	0.738015	68.683	1.03994	68.683	1.06566	68.683	0.902862	68.683	0.948718	68.683	1.05669	68.683	0.628858
68.7422	0.75679	68.7422	0.514866	68.7422	0.683884	68.7422	0.656194	68.7422	0.660988	68.7422	0.648902	68.7422	0.710557	68.7422	0.710256	68.7422	1.06268			68.7422	1.04185	68.7422	1.13532	68.7422	0.70767	68.7422	0.899087	68.7422	0.884459	68.7422	0.889852	68.7422	0.629704	68.7422	0.75231	68.7422	0.719829	68.7422	1.03212	68.7422	1.06435	68.7422	0.910014	68.7422	0.937237	68.7422	1.07398	68.7422	0.625076
68.8014	0.751316	68.8014	0.509227	68.8014	0.67693	68.8014	0.646793	68.8014	0.661508	68.8014	0.653838	68.8014	0.708621	68.8014	0.709159	68.8014	1.07645			68.8014	1.05219	68.8014	1.12891	68.8014	0.710618	68.8014	0.878663	68.8014	0.875404	68.8014	0.865351	68.8014	0.629383	68.8014	0.751672	68.8014	0.708045	68.8014	1.01805	68.8014	1.05981	68.8014	0.917248	68.8014	0.917748	68.8014	1.07978	68.8014	0.617146
68.8606	0.745048	68.8606	0.50391	68.8606	0.6679	68.8606	0.629369	68.8606	0.658967	68.8606	0.65652	68.8606	0.703372	68.8606	0.711513	68.8606	1.08682			68.8606	1.06387	68.8606	1.12263	68.8606	0.712108	68.8606	0.856773	68.8606	0.863482	68.8606	0.846555	68.8606	0.633136	68.8606	0.750741	68.8606	0.702305	68.8606	1.00588	68.8606	1.05208	68.8606	0.925785	68.8606	0.898578	68.8606	1.07525	68.8606	0.611281
68.9198	0.735656	68.9198	0.498066	68.9198	0.65972	68.9198	0.608967	68.9198	0.655711	68.9198	0.657002	68.9198	0.698158	68.9198	0.712923	68.9198	1.08917			68.9198	1.06925	68.9198	1.11559	68.9198	0.714999	68.9198	0.833108	68.9198	0.850593	68.9198	0.84224	68.9198	0.642343	68.9198	0.747283	68.9198	0.700397	68.9198	0.995459	68.9198	1.03612	68.9198	0.934727	68.9198	0.881913	68.9198	1.0633	68.9198	0.611399
68.979	0.72332	68.979	0.489175	68.979	0.653597	68.979	0.589831	68.979	0.650773	68.979	0.655835	68.979	0.695315	68.979	0.710719	68.979	1.0849			68.979	1.06571	68.979	1.10967	68.979	0.72239	68.979	0.808703	68.979	0.837512	68.979	0.850474	68.979	0.656273	68.979	0.738254	68.979	0.702563	68.979	0.984722	68.979	1.01504	68.979	0.939273	68.979	0.869205	68.979	1.04758	68.979	0.616246
69.0382	0.714359	69.0382	0.476974	69.0382	0.650662	69.0382	0.574711	69.0382	0.640031	69.0382	0.654964	69.0382	0.692532	69.0382	0.70343	69.0382	1.07702			69.0382	1.05837	69.0382	1.10623	69.0382	0.732541	69.0382	0.792032	69.0382	0.827465	69.0382	0.861434	69.0382	0.668712	69.0382	0.721456	69.0382	0.704221	69.0382	0.973231	69.0382	0.992868	69.0382	0.935394	69.0382	0.860687	69.0382	1.02857	69.0382	0.62183
69.0974	0.7085	69.0974	0.464888	69.0974	0.651035	69.0974	0.564707	69.0974	0.622952	69.0974	0.654902	69.0974	0.688891	69.0974	0.691624	69.0974	1.0661			69.0974	1.04894	69.0974	1.10435	69.0974	0.742342	69.0974	0.788895	69.0974	0.824939	69.0974	0.871229	69.0974	0.671925	69.0974	0.697698	69.0974	0.700343	69.0974	0.962427	69.0974	0.969949	69.0974	0.925309	69.0974	0.855991	69.0974	1.00548	69.0974	0.625719
69.1566	0.702747	69.1566	0.457185	69.1566	0.653602	69.1566	0.558755	69.1566	0.606537	69.1566	0.657865	69.1566	0.684196	69.1566	0.678541	69.1566	1.05449			69.1566	1.03756	69.1566	1.1024	69.1566	0.749465	69.1566	0.798536	69.1566	0.831256	69.1566	0.882712	69.1566	0.666212	69.1566	0.669888	69.1566	0.69218	69.1566	0.951069	69.1566	0.955502	69.1566	0.915237	69.1566	0.85653	69.1566	0.986455	69.1566	0.624463
69.2158	0.700175	69.2158	0.456243	69.2158	0.655624	69.2158	0.556767	69.2158	0.596317	69.2158	0.665542	69.2158	0.679421	69.2158	0.671267	69.2158	1.04568			69.2158	1.03069	69.2158	1.0994	69.2158	0.754596	69.2158	0.81899	69.2158	0.84463	69.2158	0.898806	69.2158	0.657112	69.2158	0.646073	69.2158	0.682862	69.2158	0.939547	69.2158	0.959375	69.2158	0.909014	69.2158	0.863549	69.2158	0.980439	69.2158	0.618866
69.275	0.703489	69.275	0.461243	69.275	0.653519	69.275	0.557432	69.275	0.592149	69.275	0.674256	69.275	0.676646	69.275	0.674567	69.275	1.04236			69.275	1.03949	69.275	1.09465	69.275	0.756797	69.275	0.842598	69.275	0.860215	69.275	0.912411	69.275	0.647861	69.275	0.635443	69.275	0.674755	69.275	0.934936	69.275	0.977789	69.275	0.907679	69.275	0.876754	69.275	0.983664	69.275	0.613837
69.3342	0.713634	69.3342	0.469464	69.3342	0.650374	69.3342	0.561779	69.3342	0.593348	69.3342	0.679212	69.3342	0.677794	69.3342	0.686213	69.3342	1.0471			69.3342	1.06304	69.3342	1.09086	69.3342	0.758914	69.3342	0.86267	69.3342	0.871526	69.3342	0.917539	69.3342	0.643694	69.3342	0.635672	69.3342	0.670782	69.3342	0.942315	69.3342	0.998384	69.3342	0.912311	69.3342	0.893564	69.3342	0.990231	69.3342	0.611727
69.3934	0.728581	69.3934	0.476311	69.3934	0.64904	69.3934	0.572172	69.3934	0.599107	69.3934	0.677614	69.3934	0.681405	69.3934	0.69925	69.3934	1.05418			69.3934	1.08484	69.3934	1.09054	69.3934	0.762396	69.3934	0.876125	69.3934	0.874409	69.3934	0.914259	69.3934	0.646222	69.3934	0.637094	69.3934	0.670121	69.3934	0.958451	69.3934	1.01019	69.3934	0.918869	69.3934	0.908459	69.3934	0.997256	69.3934	0.612763
69.4526	0.741816	69.4526	0.478959	69.4526	0.64784	69.4526	0.584735	69.4526	0.610118	69.4526	0.67149	69.4526	0.682933	69.4526	0.705714	69.4526	1.05549			69.4526	1.09095	69.4526	1.0916	69.4526	0.758793	69.4526	0.878591	69.4526	0.87097	69.4526	0.900722	69.4526	0.647051	69.4526	0.639682	69.4526	0.673639	69.4526	0.977412	69.4526	1.01146	69.4526	0.919647	69.4526	0.914481	69.4526	1.00182	69.4526	0.616239
69.5118	0.746966	69.5118	0.478226	69.5118	0.646037	69.5118	0.594466	69.5118	0.625558	69.5118	0.662918	69.5118	0.679927	69.5118	0.702894	69.5118	1.05197			69.5118	1.0787	69.5118	1.08991	69.5118	0.74764	69.5118	0.873133	69.5118	0.86535	69.5118	0.876587	69.5118	0.642301	69.5118	0.649017	69.5118	0.683308	69.5118	0.995405	69.5118	1.00197	69.5118	0.911704	69.5118	0.907804	69.5118	1.00055	69.5118	0.620341
69.571	0.74374	69.571	0.477441	69.571	0.645959	69.571	0.600986	69.571	0.639524	69.571	0.652614	69.571	0.675566	69.571	0.696216	69.571	1.04392			69.571	1.05526	69.571	1.07938	69.571	0.738881	69.571	0.868067	69.571	0.856526	69.571	0.846142	69.571	0.637637	69.571	0.662542	69.571	0.695902	69.571	1.00735	69.571	0.98218	69.571	0.899712	69.571	0.894256	69.571	0.992203	69.571	0.622433
69.6302	0.736696	69.6302	0.479361	69.6302	0.649855	69.6302	0.604355	69.6302	0.647159	69.6302	0.641751	69.6302	0.672674	69.6302	0.691339	69.6302	1.02868			69.6302	1.03188	69.6302	1.05283	69.6302	0.737185	69.6302	0.862994	69.6302	0.844508	69.6302	0.817635	69.6302	0.637011	69.6302	0.674542	69.6302	0.707306	69.6302	1.0072	69.6302	0.961054	69.6302	0.891881	69.6302	0.8826	69.6302	0.979171	69.6302	0.621434
69.6894	0.728869	69.6894	0.480933	69.6894	0.651428	69.6894	0.599993	69.6894	0.64625	69.6894	0.631528	69.6894	0.670221	69.6894	0.687511	69.6894	1.0073			69.6894	1.01072	69.6894	1.01453	69.6894	0.736172	69.6894	0.850455	69.6894	0.834139	69.6894	0.796061	69.6894	0.637938	69.6894	0.682093	69.6894	0.710803	69.6894	0.995826	69.6894	0.943848	69.6894	0.887158	69.6894	0.873488	69.6894	0.961774	69.6894	0.618813
69.7486	0.722172	69.7486	0.47974	69.7486	0.647553	69.7486	0.585908	69.7486	0.634456	69.7486	0.62449	69.7486	0.668873	69.7486	0.683832	69.7486	0.985148			69.7486	0.989225	69.7486	0.977635	69.7486	0.729728	69.7486	0.829021	69.7486	0.829576	69.7486	0.784568	69.7486	0.640681	69.7486	0.683414	69.7486	0.704301	69.7486	0.981451	69.7486	0.929829	69.7486	0.877384	69.7486	0.86599	69.7486	0.94154	69.7486	0.616937
69.8078	0.718765	69.8078	0.476164	69.8078	0.643254	69.8078	0.570437	69.8078	0.614571	69.8078	0.621245	69.8078	0.668198	69.8078	0.684002	69.8078	0.973025			69.8078	0.971546	69.8078	0.949042	69.8078	0.720004	69.8078	0.804291	69.8078	0.831213	69.8078	0.784494	69.8078	0.645652	69.8078	0.679084	69.8078	0.693442	69.8078	0.973372	69.8078	0.923619	69.8078	0.862876	69.8078	0.863294	69.8078	0.921367	69.8078	0.615865
69.867	0.716874	69.867	0.469064	69.867	0.640204	69.867	0.56445	69.867	0.593847	69.867	0.619801	69.867	0.664408	69.867	0.689785	69.867	0.9743			69.867	0.961092	69.867	0.93314	69.867	0.710794	69.867	0.779374	69.867	0.835476	69.867	0.790888	69.867	0.649619	69.867	0.669093	69.867	0.681145	69.867	0.974093	69.867	0.930052	69.867	0.845915	69.867	0.865808	69.867	0.902404	69.867	0.614909
69.9262	0.711573	69.9262	0.460125	69.9262	0.638563	69.9262	0.56854	69.9262	0.575784	69.9262	0.617655	69.9262	0.657589	69.9262	0.695557	69.9262	0.980529			69.9262	0.959386	69.9262	0.93202	69.9262	0.703701	69.9262	0.757587	69.9262	0.836379	69.9262	0.797888	69.9262	0.650526	69.9262	0.650503	69.9262	0.668958	69.9262	0.976587	69.9262	0.945408	69.9262	0.826996	69.9262	0.867843	69.9262	0.889754	69.9262	0.613809
69.9854	0.703462	69.9854	0.454643	69.9854	0.641922	69.9854	0.575759	69.9854	0.56185	69.9854	0.615059	69.9854	0.65266	69.9854	0.695734	69.9854	0.990076			69.9854	0.971736	69.9854	0.945024	69.9854	0.701231	69.9854	0.743892	69.9854	0.83149	69.9854	0.805128	69.9854	0.647738	69.9854	0.625576	69.9854	0.660948	69.9854	0.974571	69.9854	0.962917	69.9854	0.811661	69.9854	0.867101	69.9854	0.889241	69.9854	0.611636
70.0446	0.698497	70.0446	0.45356	70.0446	0.650485	70.0446	0.579937	70.0446	0.553491	70.0446	0.613961	70.0446	0.651208	70.0446	0.689204	70.0446	1.00169			70.0446	0.994503	70.0446	0.969139	70.0446	0.70415	70.0446	0.739351	70.0446	0.824477	70.0446	0.81018	70.0446	0.643607	70.0446	0.60212	70.0446	0.655936	70.0446	0.967632	70.0446	0.976812	70.0446	0.8015	70.0446	0.862388	70.0446	0.892681	70.0446	0.608327
70.1038	0.699179	70.1038	0.454531	70.1038	0.659418	70.1038	0.578986	70.1038	0.552146	70.1038	0.614596	70.1038	0.64804	70.1038	0.676518	70.1038	1.00786			70.1038	1.01597	70.1038	0.995962	70.1038	0.711323	70.1038	0.745615	70.1038	0.820655	70.1038	0.811937	70.1038	0.64032	70.1038	0.58588	70.1038	0.648029	70.1038	0.959197	70.1038	0.985118	70.1038	0.795449	70.1038	0.850598	70.1038	0.888217	70.1038	0.600964
70.163	0.705	70.163	0.458777	70.163	0.666056	70.163	0.575497	70.163	0.556718	70.163	0.616975	70.163	0.641773	70.163	0.660665	70.163	1.004			70.163	1.02755	70.163	1.01931	70.163	0.722791	70.163	0.765612	70.163	0.822235	70.163	0.816772	70.163	0.637052	70.163	0.577805	70.163	0.636557	70.163	0.95145	70.163	0.987417	70.163	0.7956	70.163	0.836994	70.163	0.879805	70.163	0.586084
70.2222	0.713274	70.2222	0.467432	70.2222	0.669221	70.2222	0.571187	70.2222	0.563493	70.2222	0.622903	70.2222	0.638639	70.2222	0.64752	70.2222	0.988664			70.2222	1.02776	70.2222	1.03689	70.2222	0.738615	70.2222	0.794228	70.2222	0.828237	70.2222	0.829036	70.2222	0.633961	70.2222	0.576602	70.2222	0.625979	70.2222	0.945623	70.2222	0.981278	70.2222	0.801076	70.2222	0.833486	70.2222	0.875966	70.2222	0.568108
70.2814	0.719968	70.2814	0.477125	70.2814	0.668773	70.2814	0.565547	70.2814	0.571525	70.2814	0.634338	70.2814	0.642901	70.2814	0.641479	70.2814	0.96641			70.2814	1.02635	70.2814	1.04471	70.2814	0.758893	70.2814	0.823407	70.2814	0.838507	70.2814	0.847536	70.2814	0.633889	70.2814	0.580153	70.2814	0.619107	70.2814	0.947127	70.2814	0.969176	70.2814	0.810851	70.2814	0.848678	70.2814	0.876694	70.2814	0.554567
70.3406	0.721867	70.3406	0.483175	70.3406	0.669203	70.3406	0.559708	70.3406	0.581081	70.3406	0.649824	70.3406	0.652016	70.3406	0.641495	70.3406	0.95244			70.3406	1.0278	70.3406	1.03806	70.3406	0.784035	70.3406	0.847748	70.3406	0.852653	70.3406	0.864469	70.3406	0.640178	70.3406	0.584325	70.3406	0.615832	70.3406	0.958099	70.3406	0.960172	70.3406	0.824714	70.3406	0.877616	70.3406	0.878795	70.3406	0.547253
70.3998	0.716535	70.3998	0.48452	70.3998	0.672463	70.3998	0.556753	70.3998	0.588192	70.3998	0.663641	70.3998	0.657557	70.3998	0.644339	70.3998	0.954712			70.3998	1.02359	70.3998	1.01891	70.3998	0.810333	70.3998	0.863904	70.3998	0.867123	70.3998	0.875798	70.3998	0.651631	70.3998	0.585108	70.3998	0.619315	70.3998	0.972872	70.3998	0.957177	70.3998	0.837238	70.3998	0.90719	70.3998	0.883589	70.3998	0.543645
70.459	0.706259	70.459	0.484613	70.459	0.679027	70.459	0.557213	70.459	0.588246	70.459	0.670378	70.459	0.657656	70.459	0.647762	70.459	0.96366			70.459	1.01445	70.459	1.0004	70.459	0.830028	70.459	0.866977	70.459	0.880567	70.459	0.885821	70.459	0.662863	70.459	0.584511	70.459	0.632849	70.459	0.98464	70.459	0.956098	70.459	0.842181	70.459	0.931105	70.459	0.89286	70.459	0.545857
70.5182	0.693902	70.5182	0.486805	70.5182	0.688341	70.5182	0.557591	70.5182	0.579209	70.5182	0.667438	70.5182	0.658309	70.5182	0.650021	70.5182	0.96993			70.5182	1.00679	70.5182	0.98503	70.5182	0.836833	70.5182	0.851494	70.5182	0.89302	70.5182	0.893017	70.5182	0.66877	70.5182	0.584275	70.5182	0.650024	70.5182	0.988003	70.5182	0.957854	70.5182	0.838211	70.5182	0.947584	70.5182	0.899265	70.5182	0.554646
70.5774	0.679989	70.5774	0.491068	70.5774	0.694974	70.5774	0.555223	70.5774	0.563437	70.5774	0.655099	70.5774	0.662327	70.5774	0.651415	70.5774	0.970381			70.5774	0.997229	70.5774	0.966826	70.5774	0.82703	70.5774	0.822507	70.5774	0.903627	70.5774	0.888278	70.5774	0.667231	70.5774	0.582399	70.5774	0.658361	70.5774	0.981215	70.5774	0.96197	70.5774	0.827707	70.5774	0.954631	70.5774	0.896755	70.5774	0.561253
70.6366	0.667823	70.6366	0.494217	70.6366	0.692839	70.6366	0.55026	70.6366	0.548691	70.6366	0.636973	70.6366	0.668256	70.6366	0.653443	70.6366	0.963674			70.6366	0.981832	70.6366	0.947757	70.6366	0.802226	70.6366	0.79129	70.6366	0.912164	70.6366	0.869535	70.6366	0.659997	70.6366	0.57819	70.6366	0.653382	70.6366	0.970066	70.6366	0.961767	70.6366	0.815888	70.6366	0.951192	70.6366	0.887689	70.6366	0.558672
70.6958	0.65932	70.6958	0.492081	70.6958	0.677905	70.6958	0.540607	70.6958	0.538889	70.6958	0.61589	70.6958	0.672334	70.6958	0.654388	70.6958	0.946561			70.6958	0.958631	70.6958	0.926914	70.6958	0.769203	70.6958	0.761545	70.6958	0.914565	70.6958	0.841634	70.6958	0.646442	70.6958	0.569281	70.6958	0.638442	70.6958	0.961897	70.6958	0.95386	70.6958	0.80663	70.6958	0.938207	70.6958	0.872917	70.6958	0.54824
70.755	0.653987	70.755	0.485528	70.755	0.656481	70.755	0.525467	70.755	0.531522	70.755	0.59629	70.755	0.673937	70.755	0.650597	70.755	0.921012			70.755	0.931348	70.755	0.905787	70.755	0.739081	70.755	0.730671	70.755	0.905941	70.755	0.807332	70.755	0.62426	70.755	0.554862	70.755	0.618131	70.755	0.958035	70.755	0.941948	70.755	0.800237	70.755	0.922133	70.755	0.854888	70.755	0.534621
70.8141	0.652049	70.8141	0.47707	70.8141	0.638535	70.8141	0.511513	70.8141	0.525293	70.8141	0.580813	70.8141	0.675223	70.8141	0.644046	70.8141	0.90069			70.8141	0.910556	70.8141	0.888307	70.8141	0.72071	70.8141	0.701765	70.8141	0.8892	70.8141	0.771328	70.8141	0.596705	70.8141	0.540879	70.8141	0.598643	70.8141	0.957245	70.8141	0.93197	70.8141	0.795246	70.8141	0.910935	70.8141	0.838348	70.8141	0.520598
70.8733	0.650015	70.8733	0.46921	70.8733	0.626747	70.8733	0.503886	70.8733	0.522455	70.8733	0.566586	70.8733	0.673952	70.8733	0.640186	70.8733	0.895334			70.8733	0.90207	70.8733	0.87762	70.8733	0.714882	70.8733	0.683413	70.8733	0.870116	70.8733	0.738236	70.8733	0.569258	70.8733	0.532131	70.8733	0.583204	70.8733	0.95911	70.8733	0.931578	70.8733	0.791206	70.8733	0.906997	70.8733	0.822996	70.8733	0.507391
70.9325	0.645601	70.9325	0.465386	70.9325	0.620383	70.9325	0.502443	70.9325	0.523869	70.9325	0.553184	70.9325	0.668758	70.9325	0.641235	70.9325	0.901121			70.9325	0.904541	70.9325	0.879733	70.9325	0.71987	70.9325	0.678917	70.9325	0.851194	70.9325	0.711739	70.9325	0.546434	70.9325	0.527619	70.9325	0.56927	70.9325	0.963915	70.9325	0.94285	70.9325	0.788374	70.9325	0.906982	70.9325	0.805012	70.9325	0.497431
70.9917	0.642149	70.9917	0.466611	70.9917	0.616159	70.9917	0.506857	70.9917	0.528335	70.9917	0.544049	70.9917	0.661213	70.9917	0.646643	70.9917	0.91261			70.9917	0.914731	70.9917	0.894703	70.9917	0.733618	70.9917	0.68485	70.9917	0.834944	70.9917	0.696504	70.9917	0.53081	70.9917	0.524556	70.9917	0.556078	70.9917	0.972116	70.9917	0.959877	70.9917	0.784929	70.9917	0.906345	70.9917	0.785061	70.9917	0.493667
71.0509	0.642685	71.0509	0.472605	71.0509	0.609924	71.0509	0.516179	71.0509	0.532673	71.0509	0.542891	71.0509	0.650715	71.0509	0.653895	71.0509	0.927645			71.0509	0.930195	71.0509	0.913781	71.0509	0.752376	71.0509	0.69512	71.0509	0.824899	71.0509	0.692065	71.0509	0.520572	71.0509	0.518848	71.0509	0.544465	71.0509	0.982642	71.0509	0.973098	71.0509	0.778462	71.0509	0.905031	71.0509	0.768577	71.0509	0.497488
71.1101	0.649041	71.1101	0.482384	71.1101	0.603603	71.1101	0.527751	71.1101	0.533506	71.1101	0.551326	71.1101	0.642436	71.1101	0.659599	71.1101	0.9445			71.1101	0.949322	71.1101	0.928371	71.1101	0.772392	71.1101	0.706195	71.1101	0.823942	71.1101	0.693905	71.1101	0.517399	71.1101	0.509778	71.1101	0.533939	71.1101	0.992702	71.1101	0.974761	71.1101	0.770539	71.1101	0.907481	71.1101	0.760227	71.1101	0.510505
71.1693	0.661475	71.1693	0.494436	71.1693	0.601531	71.1693	0.538689	71.1693	0.532437	71.1693	0.569629	71.1693	0.644634	71.1693	0.662801	71.1693	0.962175			71.1693	0.969262	71.1693	0.936293	71.1693	0.791661	71.1693	0.718141	71.1693	0.831315	71.1693	0.7	71.1693	0.524109	71.1693	0.502069	71.1693	0.528224	71.1693	0.999682	71.1693	0.968835	71.1693	0.767209	71.1693	0.916789	71.1693	0.761635	71.1693	0.531931
71.2285	0.676156	71.2285	0.507476	71.2285	0.604911	71.2285	0.542593	71.2285	0.532739	71.2285	0.596992	71.2285	0.65762	71.2285	0.665854	71.2285	0.972167			71.2285	0.98424	71.2285	0.935644	71.2285	0.809745	71.2285	0.730101	71.2285	0.845518	71.2285	0.706682	71.2285	0.532165	71.2285	0.501599	71.2285	0.52999	71.2285	1.00396	71.2285	0.967971	71.2285	0.774015	71.2285	0.932545	71.2285	0.772259	71.2285	0.554371
71.2877	0.688798	71.2877	0.521232	71.2877	0.615199	71.2877	0.534536	71.2877	0.534853	71.2877	0.6289	71.2877	0.671718	71.2877	0.669662	71.2877	0.968043			71.2877	0.988631	71.2877	0.924646	71.2877	0.827302	71.2877	0.742872	71.2877	0.865248	71.2877	0.709878	71.2877	0.52963	71.2877	0.510128	71.2877	0.537958	71.2877	1.00607	71.2877	0.978722	71.2877	0.789466	71.2877	0.955492	71.2877	0.787628	71.2877	0.56706
71.3469	0.699135	71.3469	0.535078	71.3469	0.633997	71.3469	0.518479	71.3469	0.53609	71.3469	0.657278	71.3469	0.677483	71.3469	0.671402	71.3469	0.956169			71.3469	0.983238	71.3469	0.903974	71.3469	0.842612	71.3469	0.755385	71.3469	0.886262	71.3469	0.712247	71.3469	0.514883	71.3469	0.521544	71.3469	0.549003	71.3469	1.00682	71.3469	0.994736	71.3469	0.805896	71.3469	0.984316	71.3469	0.801231	71.3469	0.561407
71.4061	0.706461	71.4061	0.547477	71.4061	0.658638	71.4061	0.501713	71.4061	0.533649	71.4061	0.672126	71.4061	0.672505	71.4061	0.667779	71.4061	0.941941			71.4061	0.972483	71.4061	0.879452	71.4061	0.854276	71.4061	0.762083	71.4061	0.90075	71.4061	0.71725	71.4061	0.494769	71.4061	0.526367	71.4061	0.554871	71.4061	1.00664	71.4061	1.00368	71.4061	0.817233	71.4061	1.01361	71.4061	0.81166	71.4061	0.540636
71.4653	0.707708	71.4653	0.560252	71.4653	0.682408	71.4653	0.489037	71.4653	0.530104	71.4653	0.665407	71.4653	0.658645	71.4653	0.656877	71.4653	0.925235			71.4653	0.962036	71.4653	0.862608	71.4653	0.864806	71.4653	0.760729	71.4653	0.905804	71.4653	0.723641	71.4653	0.477437	71.4653	0.52307	71.4653	0.550451	71.4653	1.00631	71.4653	1.00299	71.4653	0.819754	71.4653	1.0391	71.4653	0.820394	71.4653	0.515684
71.5245	0.702164	71.5245	0.575709	71.5245	0.699819	71.5245	0.482145	71.5245	0.529052	71.5245	0.639296	71.5245	0.641707	71.5245	0.638397	71.5245	0.904077			71.5245	0.957771	71.5245	0.855167	71.5245	0.875523	71.5245	0.752826	71.5245	0.906543	71.5245	0.729164	71.5245	0.466907	71.5245	0.514853	71.5245	0.54114	71.5245	1.00284	71.5245	0.995759	71.5245	0.812545	71.5245	1.06086	71.5245	0.827446	71.5245	0.492499
71.5837	0.693882	71.5837	0.590732	71.5837	0.711049	71.5837	0.481631	71.5837	0.528874	71.5837	0.607221	71.5837	0.628794	71.5837	0.616558	71.5837	0.880178			71.5837	0.957113	71.5837	0.853856	71.5837	0.884393	71.5837	0.739814	71.5837	0.9091	71.5837	0.731982	71.5837	0.461339	71.5837	0.503673	71.5837	0.530084	71.5837	0.993219	71.5837	0.981783	71.5837	0.797273	71.5837	1.08127	71.5837	0.830143	71.5837	0.474949
71.6429	0.686735	71.6429	0.602173	71.6429	0.71967	71.6429	0.485896	71.6429	0.525976	71.6429	0.581124	71.6429	0.622971	71.6429	0.597391	71.6429	0.859021			71.6429	0.95361	71.6429	0.860389	71.6429	0.889353	71.6429	0.722048	71.6429	0.920102	71.6429	0.730678	71.6429	0.458202	71.6429	0.492106	71.6429	0.516112	71.6429	0.983152	71.6429	0.967822	71.6429	0.774644	71.6429	1.10013	71.6429	0.825394	71.6429	0.46388
71.7021	0.681441	71.7021	0.610722	71.7021	0.725738	71.7021	0.490607	71.7021	0.519382	71.7021	0.565999	71.7021	0.623769	71.7021	0.585425	71.7021	0.843263			71.7021	0.946274	71.7021	0.873188	71.7021	0.891871	71.7021	0.701187	71.7021	0.940834	71.7021	0.726908	71.7021	0.455627	71.7021	0.481795	71.7021	0.501729	71.7021	0.977582	71.7021	0.960202	71.7021	0.74824	71.7021	1.115	71.7021	0.814162	71.7021	0.45427
71.7613	0.679568	71.7613	0.617997	71.7613	0.726509	71.7613	0.490732	71.7613	0.509333	71.7613	0.562535	71.7613	0.631127	71.7613	0.583123	71.7613	0.833041			71.7613	0.936184	71.7613	0.886093	71.7613	0.896125	71.7613	0.684455	71.7613	0.966264	71.7613	0.724469	71.7613	0.454091	71.7613	0.475969	71.7613	0.488906	71.7613	0.976521	71.7613	0.957411	71.7613	0.725162	71.7613	1.12393	71.7613	0.801417	71.7613	0.442613
71.8205	0.680752	71.8205	0.627348	71.8205	0.719742	71.8205	0.481684	71.8205	0.496525	71.8205	0.567183	71.8205	0.640966	71.8205	0.58539	71.8205	0.828246			71.8205	0.923422	71.8205	0.889841	71.8205	0.899508	71.8205	0.674636	71.8205	0.987749	71.8205	0.724481	71.8205	0.455387	71.8205	0.473678	71.8205	0.478496	71.8205	0.978406	71.8205	0.955035	71.8205	0.709384	71.8205	1.12741	71.8205	0.786308	71.8205	0.430291
71.8797	0.679311	71.8797	0.64026	71.8797	0.706968	71.8797	0.464479	71.8797	0.483868	71.8797	0.574542	71.8797	0.645256	71.8797	0.585137	71.8797	0.829834			71.8797	0.909591	71.8797	0.879504	71.8797	0.897583	71.8797	0.668054	71.8797	1.00004	71.8797	0.724169	71.8797	0.458576	71.8797	0.470401	71.8797	0.471145	71.8797	0.981259	71.8797	0.946794	71.8797	0.70161	71.8797	1.12935	71.8797	0.767742	71.8797	0.420417
71.9389	0.671683	71.9389	0.652165	71.9389	0.694735	71.9389	0.448147	71.9389	0.472592	71.9389	0.58196	71.9389	0.642102	71.9389	0.580452	71.9389	0.838024			71.9389	0.898655	71.9389	0.858459	71.9389	0.893997	71.9389	0.66695	71.9389	1.00401	71.9389	0.719765	71.9389	0.461739	71.9389	0.463405	71.9389	0.467183	71.9389	0.986109	71.9389	0.927574	71.9389	0.699614	71.9389	1.13333	71.9389	0.753851	71.9389	0.414654
71.9981	0.662045	71.9981	0.662855	71.9981	0.688777	71.9981	0.43988	71.9981	0.462464	71.9981	0.588234	71.9981	0.63788	71.9981	0.575223	71.9981	0.850274			71.9981	0.893391	71.9981	0.835077	71.9981	0.895149	71.9981	0.675599	71.9981	1.00056	71.9981	0.708206	71.9981	0.463051	71.9981	0.457003	71.9981	0.469078	71.9981	0.998094	71.9981	0.904191	71.9981	0.70137	71.9981	1.14094	71.9981	0.750437	71.9981	0.41419
72.0573	0.653655	72.0573	0.677187	72.0573	0.690159	72.0573	0.440144	72.0573	0.455135	72.0573	0.592256	72.0573	0.635747	72.0573	0.574348	72.0573	0.860948			72.0573	0.89309	72.0573	0.817004	72.0573	0.904287	72.0573	0.689144	72.0573	0.993954	72.0573	0.691747	72.0573	0.463799	72.0573	0.459055	72.0573	0.476804	72.0573	1.01861	72.0573	0.89019	72.0573	0.708458	72.0573	1.15424	72.0573	0.761841	72.0573	0.421632
72.1165	0.648533	72.1165	0.696215	72.1165	0.697356	72.1165	0.44836	72.1165	0.451984	72.1165	0.595891	72.1165	0.635363	72.1165	0.578699	72.1165	0.864029			72.1165	0.896578	72.1165	0.807851	72.1165	0.9229	72.1165	0.699622	72.1165	0.992284	72.1165	0.677961	72.1165	0.465607	72.1165	0.467052	72.1165	0.488041	72.1165	1.04411	72.1165	0.890912	72.1165	0.718926	72.1165	1.17419	72.1165	0.785899	72.1165	0.438081
72.1757	0.649407	72.1757	0.718111	72.1757	0.709465	72.1757	0.462062	72.1757	0.454222	72.1757	0.601471	72.1757	0.637057	72.1757	0.587245	72.1757	0.858865			72.1757	0.903361	72.1757	0.809538	72.1757	0.952003	72.1757	0.705108	72.1757	0.999982	72.1757	0.673412	72.1757	0.468668	72.1757	0.474368	72.1757	0.499119	72.1757	1.06946	72.1757	0.906401	72.1757	0.726538	72.1757	1.19878	72.1757	0.806646	72.1757	0.459944
72.2349	0.657464	72.2349	0.739821	72.2349	0.726712	72.2349	0.475844	72.2349	0.463171	72.2349	0.608428	72.2349	0.639674	72.2349	0.59759	72.2349	0.849914			72.2349	0.915695	72.2349	0.819973	72.2349	0.987007	72.2349	0.707532	72.2349	1.01652	72.2349	0.675064	72.2349	0.473779	72.2349	0.477521	72.2349	0.502962	72.2349	1.08615	72.2349	0.931777	72.2349	0.730527	72.2349	1.22806	72.2349	0.807898	72.2349	0.4801
72.2941	0.673251	72.2941	0.759827	72.2941	0.749318	72.2941	0.484829	72.2941	0.479196	72.2941	0.615746	72.2941	0.642158	72.2941	0.607941	72.2941	0.840405			72.2941	0.935972	72.2941	0.835234	72.2941	1.01954	72.2941	0.709837	72.2941	1.04063	72.2941	0.675739	72.2941	0.479272	72.2941	0.474314	72.2941	0.497111	72.2941	1.09046	72.2941	0.954427	72.2941	0.733677	72.2941	1.26415	72.2941	0.786963	72.2941	0.4925
72.3533	0.693043	72.3533	0.779627	72.3533	0.77142	72.3533	0.486321	72.3533	0.498668	72.3533	0.624759	72.3533	0.642581	72.3533	0.61753	72.3533	0.833338			72.3533	0.960996	72.3533	0.853271	72.3533	1.04293	72.3533	0.714758	72.3533	1.06773	72.3533	0.676831	72.3533	0.483472	72.3533	0.46405	72.3533	0.483947	72.3533	1.08847	72.3533	0.965957	72.3533	0.73511	72.3533	1.30277	72.3533	0.754376	72.3533	0.496334
72.4125	0.715359	72.4125	0.803775	72.4125	0.78939	72.4125	0.482679	72.4125	0.516079	72.4125	0.63462	72.4125	0.641521	72.4125	0.62587	72.4125	0.838838			72.4125	0.983695	72.4125	0.874338	72.4125	1.05939	72.4125	0.724162	72.4125	1.0951	72.4125	0.680626	72.4125	0.487642	72.4125	0.452598	72.4125	0.47056	72.4125	1.08623	72.4125	0.969545	72.4125	0.732921	72.4125	1.34006	72.4125	0.725945	72.4125	0.49543
72.4717	0.738505	72.4717	0.834594	72.4717	0.804612	72.4717	0.479079	72.4717	0.527212	72.4717	0.641169	72.4717	0.645297	72.4717	0.633358	72.4717	0.862169			72.4717	0.996776	72.4717	0.895761	72.4717	1.07711	72.4717	0.739073	72.4717	1.12296	72.4717	0.682559	72.4717	0.49046	72.4717	0.449374	72.4717	0.464419	72.4717	1.08366	72.4717	0.972656	72.4717	0.728287	72.4717	1.37929	72.4717	0.70955	72.4717	0.493893
72.5309	0.75602	72.5309	0.867292	72.5309	0.813893	72.5309	0.4768	72.5309	0.529745	72.5309	0.644271	72.5309	0.655999	72.5309	0.636594	72.5309	0.892627			72.5309	0.995505	72.5309	0.913455	72.5309	1.09877	72.5309	0.757075	72.5309	1.14694	72.5309	0.677702	72.5309	0.488675	72.5309	0.456378	72.5309	0.466133	72.5309	1.07878	72.5309	0.97942	72.5309	0.723322	72.5309	1.41788	72.5309	0.703087	72.5309	0.491422
72.5901	0.765696	72.5901	0.894823	72.5901	0.817194	72.5901	0.47361	72.5901	0.522757	72.5901	0.645055	72.5901	0.667687	72.5901	0.629837	72.5901	0.915677			72.5901	0.98029	72.5901	0.922852	72.5901	1.1206	72.5901	0.768235	72.5901	1.1635	72.5901	0.662247	72.5901	0.481935	72.5901	0.470593	72.5901	0.475104	72.5901	1.07148	72.5901	0.989112	72.5901	0.719534	72.5901	1.44705	72.5901	0.704989	72.5901	0.484834
72.6493	0.768507	72.6493	0.913436	72.6493	0.821035	72.6493	0.468817	72.6493	0.506989	72.6493	0.640414	72.6493	0.674898	72.6493	0.612847	72.6493	0.921539			72.6493	0.958459	72.6493	0.917092	72.6493	1.13916	72.6493	0.763906	72.6493	1.17162	72.6493	0.639596	72.6493	0.472396	72.6493	0.487761	72.6493	0.489963	72.6493	1.06308	72.6493	0.997638	72.6493	0.717416	72.6493	1.46647	72.6493	0.71425	72.6493	0.474146
72.7085	0.764982	72.7085	0.92167	72.7085	0.829226	72.7085	0.462542	72.7085	0.4876	72.7085	0.629852	72.7085	0.677315	72.7085	0.587924	72.7085	0.908771			72.7085	0.93436	72.7085	0.892609	72.7085	1.15466	72.7085	0.745897	72.7085	1.17146	72.7085	0.618596	72.7085	0.464183	72.7085	0.501351	72.7085	0.505659	72.7085	1.05637	72.7085	0.995208	72.7085	0.715627	72.7085	1.48332	72.7085	0.724331	72.7085	0.462181
72.7677	0.757026	72.7677	0.921895	72.7677	0.83966	72.7677	0.455214	72.7677	0.468632	72.7677	0.616237	72.7677	0.673218	72.7677	0.558414	72.7677	0.885123			72.7677	0.910356	72.7677	0.85576	72.7677	1.17065	72.7677	0.721515	72.7677	1.16754	72.7677	0.604785	72.7677	0.459956	72.7677	0.506101	72.7677	0.515316	72.7677	1.05342	72.7677	0.979277	72.7677	0.712961	72.7677	1.50051	72.7677	0.728407	72.7677	0.450983
72.8269	0.748508	72.8269	0.920603	72.8269	0.851959	72.8269	0.450334	72.8269	0.453431	72.8269	0.600346	72.8269	0.660419	72.8269	0.531795	72.8269	0.854283			72.8269	0.895834	72.8269	0.818894	72.8269	1.19264	72.8269	0.696254	72.8269	1.16426	72.8269	0.600116	72.8269	0.457326	72.8269	0.505162	72.8269	0.513659	72.8269	1.05809	72.8269	0.957539	72.8269	0.710065	72.8269	1.52058	72.8269	0.727814	72.8269	0.441375
72.8861	0.740611	72.8861	0.922235	72.8861	0.868503	72.8861	0.451547	72.8861	0.44465	72.8861	0.584475	72.8861	0.639421	72.8861	0.513692	72.8861	0.818271			72.8861	0.895919	72.8861	0.788781	72.8861	1.2212	72.8861	0.673367	72.8861	1.16183	72.8861	0.601288	72.8861	0.452985	72.8861	0.502385	72.8861	0.502059	72.8861	1.0736	72.8861	0.934297	72.8861	0.709027	72.8861	1.54847	72.8861	0.726686	72.8861	0.432601
72.9453	0.732421	72.9453	0.929948	72.9453	0.890758	72.9453	0.457189	72.9453	0.44085	72.9453	0.571923	72.9453	0.611308	72.9453	0.505581	72.9453	0.787003			72.9453	0.906118	72.9453	0.768369	72.9453	1.25391	72.9453	0.657541	72.9453	1.16246	72.9453	0.605423	72.9453	0.447462	72.9453	0.494981	72.9453	0.48768	72.9453	1.09632	72.9453	0.916771	72.9453	0.711957	72.9453	1.58466	72.9453	0.72921	72.9453	0.424568
73.0045	0.727199	73.0045	0.945709	73.0045	0.918132	73.0045	0.461464	73.0045	0.440574	73.0045	0.564956	73.0045	0.585129	73.0045	0.504142	73.0045	0.77165			73.0045	0.916788	73.0045	0.758537	73.0045	1.28762	73.0045	0.651945	73.0045	1.1694	73.0045	0.612968	73.0045	0.444717	73.0045	0.481357	73.0045	0.475853	73.0045	1.11901	73.0045	0.912111	73.0045	0.718631	73.0045	1.62524	73.0045	0.738114	73.0045	0.421019
73.0637	0.729064	73.0637	0.969634	73.0637	0.948095	73.0637	0.462161	73.0637	0.442194	73.0637	0.564519	73.0637	0.572613	73.0637	0.506274	73.0637	0.776594			73.0637	0.925402	73.0637	0.760725	73.0637	1.31733	73.0637	0.654484	73.0637	1.17977	73.0637	0.624434	73.0637	0.446839	73.0637	0.465701	73.0637	0.469416	73.0637	1.13709	73.0637	0.921145	73.0637	0.726846	73.0637	1.66619	73.0637	0.750912	73.0637	0.425825
73.1229	0.736838	73.1229	1.00084	73.1229	0.980443	73.1229	0.459732	73.1229	0.444442	73.1229	0.567178	73.1229	0.572995	73.1229	0.51305	73.1229	0.79674			73.1229	0.936539	73.1229	0.776927	73.1229	1.34253	73.1229	0.66032	73.1229	1.18904	73.1229	0.636111	73.1229	0.452153	73.1229	0.454916	73.1229	0.470113	73.1229	1.15186	73.1229	0.943172	73.1229	0.73505	73.1229	1.70942	73.1229	0.762064	73.1229	0.439972
73.1821	0.746367	73.1821	1.03538	73.1821	1.01598	73.1821	0.451307	73.1821	0.448657	73.1821	0.570508	73.1821	0.577031	73.1821	0.522487	73.1821	0.819398			73.1821	0.948931	73.1821	0.801358	73.1821	1.36979	73.1821	0.666157	73.1821	1.19652	73.1821	0.638064	73.1821	0.459818	73.1821	0.454111	73.1821	0.474996	73.1821	1.16848	73.1821	0.971791	73.1821	0.743009	73.1821	1.76034	73.1821	0.766432	73.1821	0.459211
73.2413	0.755535	73.2413	1.07043	73.2413	1.04922	73.2413	0.436657	73.2413	0.45669	73.2413	0.575129	73.2413	0.579994	73.2413	0.528439	73.2413	0.832088			73.2413	0.961089	73.2413	0.822235	73.2413	1.40252	73.2413	0.672187	73.2413	1.20634	73.2413	0.629107	73.2413	0.47156	73.2413	0.463302	73.2413	0.481058	73.2413	1.19135	73.2413	0.99468	73.2413	0.751619	73.2413	1.82244	73.2413	0.766456	73.2413	0.47553
73.3005	0.763337	73.3005	1.10556	73.3005	1.07403	73.3005	0.422682	73.3005	0.467718	73.3005	0.581329	73.3005	0.584707	73.3005	0.527294	73.3005	0.832495			73.3005	0.973783	73.3005	0.83052	73.3005	1.43787	73.3005	0.679258	73.3005	1.22178	73.3005	0.618259	73.3005	0.487416	73.3005	0.478553	73.3005	0.489002	73.3005	1.22092	73.3005	1.00227	73.3005	0.758723	73.3005	1.89279	73.3005	0.76696	73.3005	0.483771
73.3596	0.767112	73.3596	1.13961	73.3596	1.09232	73.3596	0.415956	73.3596	0.477134	73.3596	0.588672	73.3596	0.594201	73.3596	0.521386	73.3596	0.826285			73.3596	0.984676	73.3596	0.824966	73.3596	1.47159	73.3596	0.688868	73.3596	1.24096	73.3596	0.611845	73.3596	0.504232	73.3596	0.49544	73.3596	0.496314	73.3596	1.25437	73.3596	0.994775	73.3596	0.761711	73.3596	1.96417	73.3596	0.76854	73.3596	0.483023
73.4188	0.765466	73.4188	1.17032	73.4188	1.10925	73.4188	0.414038	73.4188	0.479501	73.4188	0.593219	73.4188	0.610176	73.4188	0.513565	73.4188	0.818635			73.4188	0.986126	73.4188	0.811207	73.4188	1.4996	73.4188	0.701451	73.4188	1.25901	73.4188	0.610747	73.4188	0.521203	73.4188	0.507081	73.4188	0.4973	73.4188	1.28549	73.4188	0.982663	73.4188	0.76095	73.4188	2.03121	73.4188	0.770276	73.4188	0.477487
73.478	0.759821	73.478	1.19487	73.478	1.12655	73.478	0.413929	73.478	0.473277	73.478	0.588604	73.478	0.630723	73.478	0.504492	73.478	0.808869			73.478	0.971089	73.478	0.796622	73.478	1.51846	73.478	0.712146	73.478	1.27197	73.478	0.612097	73.478	0.53899	73.478	0.508591	73.478	0.486058	73.478	1.30856	73.478	0.976259	73.478	0.755558	73.478	2.09093	73.478	0.769761	73.478	0.472395
73.5372	0.753376	73.5372	1.21153	73.5372	1.1426	73.5372	0.418001	73.5372	0.462806	73.5372	0.578423	73.5372	0.648002	73.5372	0.495224	73.5372	0.796074			73.5372	0.943214	73.5372	0.78647	73.5372	1.52781	73.5372	0.715594	73.5372	1.28057	73.5372	0.615938	73.5372	0.556813	73.5372	0.503526	73.5372	0.46447	73.5372	1.32305	73.5372	0.976638	73.5372	0.747186	73.5372	2.14374	73.5372	0.765865	73.5372	0.468762
73.5964	0.749625	73.5964	1.22284	73.5964	1.15735	73.5964	0.428176	73.5964	0.453406	73.5964	0.57171	73.5964	0.657216	73.5964	0.488389	73.5964	0.785112			73.5964	0.914299	73.5964	0.78146	73.5964	1.5342	73.5964	0.711063	73.5964	1.28671	73.5964	0.619563	73.5964	0.57595	73.5964	0.499778	73.5964	0.44363	73.5964	1.33103	73.5964	0.98072	73.5964	0.741103	73.5964	2.19139	73.5964	0.759045	73.5964	0.465858
73.6556	0.748398	73.6556	1.23409	73.6556	1.17274	73.6556	0.444083	73.6556	0.445394	73.6556	0.569822	73.6556	0.660592	73.6556	0.484129	73.6556	0.777674			73.6556	0.898758	73.6556	0.780838	73.6556	1.54321	73.6556	0.702769	73.6556	1.29249	73.6556	0.615261	73.6556	0.595991	73.6556	0.498607	73.6556	0.4313	73.6556	1.33551	73.6556	0.987156	73.6556	0.741008	73.6556	2.23343	73.6556	0.751018	73.6556	0.463169
73.7148	0.747713	73.7148	1.24646	73.7148	1.18933	73.7148	0.461565	73.7148	0.436126	73.7148	0.56991	73.7148	0.663022	73.7148	0.479714	73.7148	0.769512			73.7148	0.902086	73.7148	0.782254	73.7148	1.55646	73.7148	0.696954	73.7148	1.30046	73.7148	0.601095	73.7148	0.611759	73.7148	0.493599	73.7148	0.427709	73.7148	1.33934	73.7148	0.99321	73.7148	0.747527	73.7148	2.2673	73.7148	0.745178	73.7148	0.459389
73.774	0.748857	73.774	1.25735	73.774	1.20715	73.774	0.476195	73.774	0.425532	73.774	0.568476	73.774	0.666579	73.774	0.473962	73.774	0.757683			73.774	0.918392	73.774	0.784221	73.774	1.57391	73.774	0.696128	73.774	1.31176	73.774	0.583437	73.774	0.622426	73.774	0.484737	73.774	0.430574	73.774	1.34352	73.774	0.994994	73.774	0.756181	73.774	2.29165	73.774	0.74112	73.774	0.455517
73.8332	0.753451	73.8332	1.26365	73.8332	1.22447	73.8332	0.484775	73.8332	0.417277	73.8332	0.562183	73.8332	0.669919	73.8332	0.469468	73.8332	0.746092			73.8332	0.939436	73.8332	0.789769	73.8332	1.59063	73.8332	0.700205	73.8332	1.32519	73.8332	0.564679	73.8332	0.632444	73.8332	0.48171	73.8332	0.436923	73.8332	1.34607	73.8332	0.991523	73.8332	0.76241	73.8332	2.3055	73.8332	0.734888	73.8332	0.45507
73.8924	0.763375	73.8924	1.26543	73.8924	1.24001	73.8924	0.485375	73.8924	0.415004	73.8924	0.55444	73.8924	0.673458	73.8924	0.473804	73.8924	0.743271			73.8924	0.956052	73.8924	0.80171	73.8924	1.60137	73.8924	0.710533	73.8924	1.34327	73.8924	0.546974	73.8924	0.645154	73.8924	0.49236	73.8924	0.444726	73.8924	1.34651	73.8924	0.987999	73.8924	0.76894	73.8924	2.31569	73.8924	0.727103	73.8924	0.46076
73.9516	0.781428	73.9516	1.26532	73.9516	1.25674	73.9516	0.479036	73.9516	0.418945	73.9516	0.550905	73.9516	0.677881	73.9516	0.489271	73.9516	0.755543			73.9516	0.96432	73.9516	0.817216	73.9516	1.60595	73.9516	0.722813	73.9516	1.36933	73.9516	0.535113	73.9516	0.660777	73.9516	0.517356	73.9516	0.45614	73.9516	1.34855	73.9516	0.992412	73.9516	0.779764	73.9516	2.33492	73.9516	0.723905	73.9516	0.470028
74.0108	0.806823	74.0108	1.26569	74.0108	1.27727	74.0108	0.469836	74.0108	0.42657	74.0108	0.551542	74.0108	0.681592	74.0108	0.508786	74.0108	0.780735			74.0108	0.969199	74.0108	0.83141	74.0108	1.61053	74.0108	0.728371	74.0108	1.40424	74.0108	0.527879	74.0108	0.677587	74.0108	0.550349	74.0108	0.471949	74.0108	1.35709	74.0108	1.00595	74.0108	0.791669	74.0108	2.36695	74.0108	0.72803	74.0108	0.474756
74.07	0.836799	74.07	1.26996	74.07	1.30299	74.07	0.462464	74.07	0.435691	74.07	0.553467	74.07	0.684108	74.07	0.525809	74.07	0.809365			74.07	0.974382	74.07	0.845811	74.07	1.62625	74.07	0.725665	74.07	1.44981	74.07	0.523777	74.07	0.69562	74.07	0.581318	74.07	0.485816	74.07	1.37534	74.07	1.02247	74.07	0.801032	74.07	2.40966	74.07	0.73503	74.07	0.470983
74.1292	0.867458	74.1292	1.27805	74.1292	1.3349	74.1292	0.460404	74.1292	0.446109	74.1292	0.55463	74.1292	0.687769	74.1292	0.536049	74.1292	0.829825			74.1292	0.975567	74.1292	0.86097	74.1292	1.65412	74.1292	0.716609	74.1292	1.5043	74.1292	0.524193	74.1292	0.716274	74.1292	0.59908	74.1292	0.492166	74.1292	1.39644	74.1292	1.03901	74.1292	0.810259	74.1292	2.45576	74.1292	0.741959	74.1292	0.463048
74.1884	0.894384	74.1884	1.28476	74.1884	1.36914	74.1884	0.464812	74.1884	0.456125	74.1884	0.555758	74.1884	0.693636	74.1884	0.538597	74.1884	0.835626			74.1884	0.970177	74.1884	0.87003	74.1884	1.68291	74.1884	0.702418	74.1884	1.56008	74.1884	0.529588	74.1884	0.737742	74.1884	0.59833	74.1884	0.494718	74.1884	1.40858	74.1884	1.05402	74.1884	0.819151	74.1884	2.49361	74.1884	0.749498	74.1884	0.455983
74.2476	0.913693	74.2476	1.28795	74.2476	1.4014	74.2476	0.471906	74.2476	0.461816	74.2476	0.557625	74.2476	0.697292	74.2476	0.536729	74.2476	0.826557			74.2476	0.96098	74.2476	0.870634	74.2476	1.71044	74.2476	0.68864	74.2476	1.60556	74.2476	0.539133	74.2476	0.757685	74.2476	0.584885	74.2476	0.495715	74.2476	1.4066	74.2476	1.05842	74.2476	0.82683	74.2476	2.51537	74.2476	0.756654	74.2476	0.453788
74.3068	0.923204	74.3068	1.28835	74.3068	1.42949	74.3068	0.475197	74.3068	0.461317	74.3068	0.558146	74.3068	0.698891	74.3068	0.533404	74.3068	0.804081			74.3068	0.949389	74.3068	0.866646	74.3068	1.74246	74.3068	0.678812	74.3068	1.63509	74.3068	0.552672	74.3068	0.778388	74.3068	0.56461	74.3068	0.490799	74.3068	1.39004	74.3068	1.04865	74.3068	0.835304	74.3068	2.51898	74.3068	0.760345	74.3068	0.458716
74.366	0.926897	74.366	1.28631	74.366	1.45486	74.366	0.473077	74.366	0.45487	74.366	0.554494	74.366	0.706878	74.366	0.527627	74.366	0.775428			74.366	0.937293	74.366	0.857992	74.366	1.78236	74.366	0.672419	74.366	1.65503	74.366	0.564798	74.366	0.803514	74.366	0.543885	74.366	0.477537	74.366	1.36004	74.366	1.0326	74.366	0.844737	74.366	2.5075	74.366	0.761269	74.366	0.467417
74.4252	0.931472	74.4252	1.2844	74.4252	1.48501	74.4252	0.469138	74.4252	0.443651	74.4252	0.548382	74.4252	0.725088	74.4252	0.516789	74.4252	0.747677			74.4252	0.927774	74.4252	0.843476	74.4252	1.83165	74.4252	0.66862	74.4252	1.67408	74.4252	0.566928	74.4252	0.833575	74.4252	0.53096	74.4252	0.459092	74.4252	1.31989	74.4252	1.01451	74.4252	0.857809	74.4252	2.48391	74.4252	0.757907	74.4252	0.474533
74.4844	0.940526	74.4844	1.28783	74.4844	1.52483	74.4844	0.467461	74.4844	0.432533	74.4844	0.546298	74.4844	0.74666	74.4844	0.502576	74.4844	0.726879			74.4844	0.923966	74.4844	0.829641	74.4844	1.89209	74.4844	0.668072	74.4844	1.69661	74.4844	0.556718	74.4844	0.869016	74.4844	0.527524	74.4844	0.443648	74.4844	1.27505	74.4844	0.996752	74.4844	0.882326	74.4844	2.45164	74.4844	0.748109	74.4844	0.47559
74.5436	0.955361	74.5436	1.30147	74.5436	1.57682	74.5436	0.470293	74.5436	0.42793	74.5436	0.549047	74.5436	0.76034	74.5436	0.489179	74.5436	0.718743			74.5436	0.928368	74.5436	0.822311	74.5436	1.96588	74.5436	0.672726	74.5436	1.72353	74.5436	0.539705	74.5436	0.910478	74.5436	0.530487	74.5436	0.436908	74.5436	1.22989	74.5436	0.986409	74.5436	0.925054	74.5436	2.4185	74.5436	0.738744	74.5436	0.471634
74.6028	0.976243	74.6028	1.32652	74.6028	1.6437	74.6028	0.475712	74.6028	0.432813	74.6028	0.550151	74.6028	0.758173	74.6028	0.47998	74.6028	0.723251			74.6028	0.938257	74.6028	0.817866	74.6028	2.05323	74.6028	0.680743	74.6028	1.75376	74.6028	0.522537	74.6028	0.954868	74.6028	0.536753	74.6028	0.435939	74.6028	1.18796	74.6028	0.987217	74.6028	0.984217	74.6028	2.39257	74.6028	0.73519	74.6028	0.46952
74.662	1.00199	74.662	1.36079	74.662	1.72186	74.662	0.479917	74.662	0.445236	74.662	0.549116	74.662	0.739121	74.662	0.477367	74.662	0.737223			74.662	0.949538	74.662	0.811407	74.662	2.15101	74.662	0.68609	74.662	1.78524	74.662	0.508129	74.662	0.99906	74.662	0.547855	74.662	0.4382	74.662	1.15008	74.662	0.998018	74.662	1.05494	74.662	2.37526	74.662	0.735292	74.662	0.473484
74.7212	1.03128	74.7212	1.40032	74.7212	1.80682	74.7212	0.48213	74.7212	0.457845	74.7212	0.549994	74.7212	0.711391	74.7212	0.48171	74.7212	0.754629			74.7212	0.959711	74.7212	0.80359	74.7212	2.25243	74.7212	0.685065	74.7212	1.81525	74.7212	0.499782	74.7212	1.04338	74.7212	0.56521	74.7212	0.445505	74.7212	1.11409	74.7212	1.01887	74.7212	1.13733	74.7212	2.36219	74.7212	0.734191	74.7212	0.481967
74.7804	1.0663	74.7804	1.44482	74.7804	1.90013	74.7804	0.48492	74.7804	0.465421	74.7804	0.554657	74.7804	0.68679	74.7804	0.491	74.7804	0.770924			74.7804	0.968469	74.7804	0.799458	74.7804	2.35185	74.7804	0.680314	74.7804	1.84114	74.7804	0.498489	74.7804	1.0906	74.7804	0.585448	74.7804	0.460642	74.7804	1.08112	74.7804	1.05094	74.7804	1.23256	74.7804	2.35047	74.7804	0.730355	74.7804	0.491686
74.8396	1.10543	74.8396	1.49473	74.8396	1.99788	74.8396	0.490877	74.8396	0.467852	74.8396	0.562889	74.8396	0.668483	74.8396	0.502621	74.8396	0.782566			74.8396	0.976832	74.8396	0.800221	74.8396	2.44536	74.8396	0.674829	74.8396	1.85837	74.8396	0.501278	74.8396	1.14209	74.8396	0.603915	74.8396	0.483545	74.8396	1.05313	74.8396	1.08753	74.8396	1.33666	74.8396	2.33952	74.8396	0.725326	74.8396	0.498229
74.8988	1.14051	74.8988	1.54664	74.8988	2.09434	74.8988	0.502124	74.8988	0.464238	74.8988	0.574161	74.8988	0.652273	74.8988	0.515386	74.8988	0.784595			74.8988	0.986496	74.8988	0.80384	74.8988	2.5348	74.8988	0.670212	74.8988	1.8627	74.8988	0.508949	74.8988	1.19804	74.8988	0.619074	74.8988	0.505357	74.8988	1.02942	74.8988	1.1189	74.8988	1.44328	74.8988	2.33164	74.8988	0.721726	74.8988	0.498557
74.958	1.16465	74.958	1.60022	74.958	2.19021	74.958	0.517029	74.958	0.45498	74.958	0.585325	74.958	0.63528	74.958	0.527251	74.958	0.777117			74.958	0.997363	74.958	0.81126	74.958	2.62603	74.958	0.665672	74.958	1.85113	74.958	0.519647	74.958	1.25682	74.958	0.633993	74.958	0.5161	74.958	1.00786	74.958	1.13891	74.958	1.54955	74.958	2.32727	74.958	0.723339	74.958	0.495694
75.0172	1.17292	75.0172	1.65997	75.0172	2.28963	75.0172	0.530961	75.0172	0.446553	75.0172	0.591099	75.0172	0.621337	75.0172	0.534228	75.0172	0.763943			75.0172	1.00589	75.0172	0.825676	75.0172	2.72585	75.0172	0.660552	75.0172	1.82205	75.0172	0.526223	75.0172	1.31375	75.0172	0.652364	75.0172	0.515206	75.0172	0.987642	75.0172	1.14301	75.0172	1.65841	75.0172	2.32533	75.0172	0.734915	75.0172	0.494831
75.0764	1.16656	75.0764	1.72707	75.0764	2.39107	75.0764	0.539196	75.0764	0.444238	75.0764	0.590414	75.0764	0.614599	75.0764	0.534034	75.0764	0.747179			75.0764	1.01274	75.0764	0.845631	75.0764	2.83682	75.0764	0.657207	75.0764	1.77811	75.0764	0.52878	75.0764	1.36276	75.0764	0.669827	75.0764	0.50724	75.0764	0.968962	75.0764	1.13326	75.0764	1.77273	75.0764	2.32531	75.0764	0.75273	75.0764	0.496964
75.1356	1.15408	75.1356	1.79518	75.1356	2.48377	75.1356	0.537179	75.1356	0.446324	75.1356	0.587096	75.1356	0.611381	75.1356	0.52746	75.1356	0.730195			75.1356	1.02073	75.1356	0.864281	75.1356	2.953	75.1356	0.654708	75.1356	1.72426	75.1356	0.528831	75.1356	1.4004	75.1356	0.677305	75.1356	0.495523	75.1356	0.951101	75.1356	1.11279	75.1356	1.88883	75.1356	2.32259	75.1356	0.767741	75.1356	0.49818
75.1948	1.14101	75.1948	1.85889	75.1948	2.56817	75.1948	0.529159	75.1948	0.450352	75.1948	0.585102	75.1948	0.609262	75.1948	0.516566	75.1948	0.718138			75.1948	1.02887	75.1948	0.876464	75.1948	3.06675	75.1948	0.647489	75.1948	1.6649	75.1948	0.521891	75.1948	1.4309	75.1948	0.675029	75.1948	0.482501	75.1948	0.932983	75.1948	1.08438	75.1948	2.0048	75.1948	2.31297	75.1948	0.780355	75.1948	0.4945
75.254	1.12846	75.254	1.9176	75.254	2.65559	75.254	0.524682	75.254	0.453703	75.254	0.584024	75.254	0.611777	75.254	0.504262	75.254	0.714123			75.254	1.03763	75.254	0.880484	75.254	3.17194	75.254	0.632725	75.254	1.6052	75.254	0.507065	75.254	1.46182	75.254	0.670213	75.254	0.472069	75.254	0.914132	75.254	1.05733	75.254	2.12367	75.254	2.29816	75.254	0.790177	75.254	0.48551
75.3132	1.11598	75.3132	1.97044	75.3132	2.74834	75.3132	0.526174	75.3132	0.453564	75.3132	0.580256	75.3132	0.620175	75.3132	0.494509	75.3132	0.721873			75.3132	1.04966	75.3132	0.876206	75.3132	3.2588	75.3132	0.612648	75.3132	1.54888	75.3132	0.491462	75.3132	1.4946	75.3132	0.667477	75.3132	0.468079	75.3132	0.895337	75.3132	1.04202	75.3132	2.24332	75.3132	2.28098	75.3132	0.794723	75.3132	0.476017
75.3724	1.10156	75.3724	2.0143	75.3724	2.83814	75.3724	0.532347	75.3724	0.452418	75.3724	0.571329	75.3724	0.631001	75.3724	0.489773	75.3724	0.739627			75.3724	1.0668	75.3724	0.86383	75.3724	3.31706	75.3724	0.595701	75.3724	1.49336	75.3724	0.480423	75.3724	1.52673	75.3724	0.664645	75.3724	0.469755	75.3724	0.876201	75.3724	1.03759	75.3724	2.35995	75.3724	2.26016	75.3724	0.794737	75.3724	0.471619
75.4316	1.08805	75.4316	2.04941	75.4316	2.92189	75.4316	0.545854	75.4316	0.456106	75.4316	0.562647	75.4316	0.640266	75.4316	0.489654	75.4316	0.757267			75.4316	1.0893	75.4316	0.844763	75.4316	3.34978	75.4316	0.590234	75.4316	1.43516	75.4316	0.472097	75.4316	1.56049	75.4316	0.659474	75.4316	0.4777	75.4316	0.855839	75.4316	1.04025	75.4316	2.47688	75.4316	2.23871	75.4316	0.79405	75.4316	0.472471
75.4908	1.07806	75.4908	2.07582	75.4908	3.00395	75.4908	0.564151	75.4908	0.464477	75.4908	0.560033	75.4908	0.646619	75.4908	0.495237	75.4908	0.766849			75.4908	1.11093	75.4908	0.822482	75.4908	3.36038	75.4908	0.5955	75.4908	1.37458	75.4908	0.461712	75.4908	1.59638	75.4908	0.654005	75.4908	0.494467	75.4908	0.835819	75.4908	1.05243	75.4908	2.59584	75.4908	2.22077	75.4908	0.797457	75.4908	0.474971
75.55	1.06651	75.55	2.08687	75.55	3.08075	75.55	0.578038	75.55	0.472147	75.55	0.564805	75.55	0.651979	75.55	0.506184	75.55	0.76549			75.55	1.1206	75.55	0.802846	75.55	3.34216	75.55	0.606326	75.55	1.31022	75.55	0.446253	75.55	1.62699	75.55	0.651444	75.55	0.516448	75.55	0.818498	75.55	1.07191	75.55	2.71109	75.55	2.20161	75.55	0.803629	75.55	0.475462
75.6092	1.05157	75.6092	2.07809	75.6092	3.14719	75.6092	0.586047	75.6092	0.475474	75.6092	0.576897	75.6092	0.65955	75.6092	0.519586	75.6092	0.758856			75.6092	1.11874	75.6092	0.793233	75.6092	3.29348	75.6092	0.616201	75.6092	1.24309	75.6092	0.429229	75.6092	1.65029	75.6092	0.657744	75.6092	0.534551	75.6092	0.806023	75.6092	1.09338	75.6092	2.8259	75.6092	2.17509	75.6092	0.811146	75.6092	0.474334
75.6684	1.03991	75.6684	2.0553	75.6684	3.2107	75.6684	0.593976	75.6684	0.475272	75.6684	0.5923	75.6684	0.67079	75.6684	0.533089	75.6684	0.758607			75.6684	1.11691	75.6684	0.79985	75.6684	3.22539	75.6684	0.617283	75.6684	1.1805	75.6684	0.418647	75.6684	1.67042	75.6684	0.677299	75.6684	0.546628	75.6684	0.797785	75.6684	1.11222	75.6684	2.96037	75.6684	2.13944	75.6684	0.824443	75.6684	0.475384
75.7276	1.03729	75.7276	2.02518	75.7276	3.27962	75.7276	0.604144	75.7276	0.474519	75.7276	0.607879	75.7276	0.683562	75.7276	0.542108	75.7276	0.767483			75.7276	1.11962	75.7276	0.825282	75.7276	3.15022	75.7276	0.608524	75.7276	1.12939	75.7276	0.415758	75.7276	1.68649	75.7276	0.708262	75.7276	0.555076	75.7276	0.788209	75.7276	1.13024	75.7276	3.12862	75.7276	2.09569	75.7276	0.840965	75.7276	0.4772
75.7868	1.04296	75.7868	1.98541	75.7868	3.34429	75.7868	0.615847	75.7868	0.473355	75.7868	0.621138	75.7868	0.698494	75.7868	0.542685	75.7868	0.77905			75.7868	1.12231	75.7868	0.861665	75.7868	3.06346	75.7868	0.592706	75.7868	1.08669	75.7868	0.41286	75.7868	1.69434	75.7868	0.744448	75.7868	0.55531	75.7868	0.774659	75.7868	1.14874	75.7868	3.32571	75.7868	2.03997	75.7868	0.849239	75.7868	0.474809
75.8459	1.05271	75.8459	1.93468	75.8459	3.39124	75.8459	0.631229	75.8459	0.471895	75.8459	0.630631	75.8459	0.719995	75.8459	0.537964	75.8459	0.790985			75.8459	1.1236	75.8459	0.893099	75.8459	2.95658	75.8459	0.571238	75.8459	1.04356	75.8459	0.412247	75.8459	1.69426	75.8459	0.779082	75.8459	0.549476	75.8459	0.762196	75.8459	1.16402	75.8459	3.54742	75.8459	1.96963	75.8459	0.84599	75.8459	0.468623
75.9051	1.06106	75.9051	1.87467	75.9051	3.41882	75.9051	0.649826	75.9051	0.47224	75.9051	0.637669	75.9051	0.745474	75.9051	0.536476	75.9051	0.801683			75.9051	1.12464	75.9051	0.912284	75.9051	2.8334	75.9051	0.547447	75.9051	0.999227	75.9051	0.421426	75.9051	1.68751	75.9051	0.806172	75.9051	0.54487	75.9051	0.753861	75.9051	1.17586	75.9051	3.79084	75.9051	1.88862	75.9051	0.837387	75.9051	0.460699
75.9643	1.06296	75.9643	1.80403	75.9643	3.43055	75.9643	0.66608	75.9643	0.475627	75.9643	0.643652	75.9643	0.765881	75.9643	0.543341	75.9643	0.806561			75.9643	1.12155	75.9643	0.923687	75.9643	2.7014	75.9643	0.526818	75.9643	0.958313	75.9643	0.436296	75.9643	1.67214	75.9643	0.824832	75.9643	0.541872	75.9643	0.745908	75.9643	1.18085	75.9643	4.03952	75.9643	1.80247	75.9643	0.831949	75.9643	0.451155
76.0235	1.05734	76.0235	1.72207	76.0235	3.4291	76.0235	0.67877	76.0235	0.482593	76.0235	0.650425	76.0235	0.775423	76.0235	0.557237	76.0235	0.806649			76.0235	1.11184	76.0235	0.933499	76.0235	2.56228	76.0235	0.516277	76.0235	0.920056	76.0235	0.451365	76.0235	1.65077	76.0235	0.839305	76.0235	0.540899	76.0235	0.736112	76.0235	1.17628	76.0235	4.27097	76.0235	1.71639	76.0235	0.837605	76.0235	0.440574
76.0827	1.04601	76.0827	1.62885	76.0827	3.41103	76.0827	0.691658	76.0827	0.492082	76.0827	0.659717	76.0827	0.771942	76.0827	0.572596	76.0827	0.808633			76.0827	1.09565	76.0827	0.944676	76.0827	2.41047	76.0827	0.520965	76.0827	0.877909	76.0827	0.465207	76.0827	1.62802	76.0827	0.850514	76.0827	0.543846	76.0827	0.727977	76.0827	1.16493	76.0827	4.45887	76.0827	1.63141	76.0827	0.853903	76.0827	0.430652
76.1419	1.03061	76.1419	1.52555	76.1419	3.37124	76.1419	0.704364	76.1419	0.499664	76.1419	0.670686	76.1419	0.760356	76.1419	0.582056	76.1419	0.817257			76.1419	1.07229	76.1419	0.954387	76.1419	2.24419	76.1419	0.536766	76.1419	0.828266	76.1419	0.473127	76.1419	1.60477	76.1419	0.855879	76.1419	0.552045	76.1419	0.726563	76.1419	1.14635	76.1419	4.57577	76.1419	1.54652	76.1419	0.871942	76.1419	0.423075
76.2011	1.01445	76.2011	1.41706	76.2011	3.30925	76.2011	0.71326	76.2011	0.501771	76.2011	0.681539	76.2011	0.751568	76.2011	0.582356	76.2011	0.83097			76.2011	1.0463	76.2011	0.957378	76.2011	2.0692	76.2011	0.551201	76.2011	0.774148	76.2011	0.467957	76.2011	1.57937	76.2011	0.859226	76.2011	0.562934	76.2011	0.732246	76.2011	1.12027	76.2011	4.60344	76.2011	1.46138	76.2011	0.885913	76.2011	0.41802
76.2603	1.00244	76.2603	1.30996	76.2603	3.22994	76.2603	0.716848	76.2603	0.499486	76.2603	0.694997	76.2603	0.749571	76.2603	0.575833	76.2603	0.844334			76.2603	1.0275	76.2603	0.954736	76.2603	1.89626	76.2603	0.561834	76.2603	0.723206	76.2603	0.449476	76.2603	1.55116	76.2603	0.870264	76.2603	0.573913	76.2603	0.741153	76.2603	1.09225	76.2603	4.53753	76.2603	1.37878	76.2603	0.89595	76.2603	0.414164
76.3195	0.997008	76.3195	1.20893	76.3195	3.14275	76.3195	0.717077	76.3195	0.495242	76.3195	0.710341	76.3195	0.753795	76.3195	0.566374	76.3195	0.852588			76.3195	1.02357	76.3195	0.951116	76.3195	1.73799	76.3195	0.573782	76.3195	0.682232	76.3195	0.42449	76.3195	1.52419	76.3195	0.894402	76.3195	0.586489	76.3195	0.751075	76.3195	1.07123	76.3195	4.38697	76.3195	1.30237	76.3195	0.903125	76.3195	0.412181
76.3787	0.997479	76.3787	1.11588	76.3787	3.05665	76.3787	0.715769	76.3787	0.489941	76.3787	0.721967	76.3787	0.766248	76.3787	0.559227	76.3787	0.854348			76.3787	1.03203	76.3787	0.947819	76.3787	1.60181	76.3787	0.586139	76.3787	0.65129	76.3787	0.40406	76.3787	1.50375	76.3787	0.932459	76.3787	0.597179	76.3787	0.761274	76.3787	1.06224	76.3787	4.16587	76.3787	1.23359	76.3787	0.904965	76.3787	0.414381
76.4379	0.999601	76.4379	1.02851	76.4379	2.97807	76.4379	0.714999	76.4379	0.483491	76.4379	0.728681	76.4379	0.786326	76.4379	0.558263	76.4379	0.849655			76.4379	1.04143	76.4379	0.945207	76.4379	1.48485	76.4379	0.593986	76.4379	0.626091	76.4379	0.397634	76.4379	1.48937	76.4379	0.977177	76.4379	0.602698	76.4379	0.767566	76.4379	1.06448	76.4379	3.88395	76.4379	1.17205	76.4379	0.903073	76.4379	0.41985
76.4971	0.997974	76.4971	0.943749	76.4971	2.91485	76.4971	0.718832	76.4971	0.47503	76.4971	0.733235	76.4971	0.811366	76.4971	0.563365	76.4971	0.838215			76.4971	1.0486	76.4971	0.944565	76.4971	1.38157	76.4971	0.596007	76.4971	0.60717	76.4971	0.40639	76.4971	1.47469	76.4971	1.02016	76.4971	0.611882	76.4971	0.768183	76.4971	1.08065	76.4971	3.55505	76.4971	1.11552	76.4971	0.908143	76.4971	0.426344
76.5563	0.99194	76.5563	0.862533	76.5563	2.87004	76.5563	0.726632	76.5563	0.465367	76.5563	0.737575	76.5563	0.84007	76.5563	0.572873	76.5563	0.822994			76.5563	1.05932	76.5563	0.946199	76.5563	1.29177	76.5563	0.596331	76.5563	0.595919	76.5563	0.427934	76.5563	1.45814	76.5563	1.06275	76.5563	0.63507	76.5563	0.769659	76.5563	1.11299	76.5563	3.1995	76.5563	1.0601	76.5563	0.929561	76.5563	0.432794
76.6155	0.984906	76.6155	0.786945	76.6155	2.83866	76.6155	0.734035	76.6155	0.457625	76.6155	0.744992	76.6155	0.872661	76.6155	0.583608	76.6155	0.807905			76.6155	1.07651	76.6155	0.954479	76.6155	1.21646	76.6155	0.595772	76.6155	0.589882	76.6155	0.458727	76.6155	1.44624	76.6155	1.10453	76.6155	0.670304	76.6155	0.779587	76.6155	1.15758	76.6155	2.83851	76.6155	1.00493	76.6155	0.968006	76.6155	0.439884
76.6747	0.978314	76.6747	0.718224	76.6747	2.81509	76.6747	0.739721	76.6747	0.45398	76.6747	0.761548	76.6747	0.911825	76.6747	0.594273	76.6747	0.796853			76.6747	1.0978	76.6747	0.974775	76.6747	1.15678	76.6747	0.59473	76.6747	0.583784	76.6747	0.495452	76.6747	1.44275	76.6747	1.14221	76.6747	0.708719	76.6747	0.797254	76.6747	1.21083	76.6747	2.49325	76.6747	0.953594	76.6747	1.01378	76.6747	0.449908
76.7339	0.969859	76.7339	0.655424	76.7339	2.79146	76.7339	0.745282	76.7339	0.452376	76.7339	0.786517	76.7339	0.955185	76.7339	0.605625	76.7339	0.79386			76.7339	1.11819	76.7339	1.00032	76.7339	1.11053	76.7339	0.600463	76.7339	0.575021	76.7339	0.537817	76.7339	1.44357	76.7339	1.17438	76.7339	0.743845	76.7339	0.81869	76.7339	1.26685	76.7339	2.17254	76.7339	0.906227	76.7339	1.05693	76.7339	0.465804
76.7931	0.958867	76.7931	0.596784	76.7931	2.75835	76.7931	0.751841	76.7931	0.450761	76.7931	0.812041	76.7931	0.996234	76.7931	0.618895	76.7931	0.804187			76.7931	1.13314	76.7931	1.02016	76.7931	1.07079	76.7931	0.61667	76.7931	0.568801	76.7931	0.584697	76.7931	1.44321	76.7931	1.20254	76.7931	0.772337	76.7931	0.844879	76.7931	1.32012	76.7931	1.8771	76.7931	0.85954	76.7931	1.09124	76.7931	0.487248
76.8523	0.946533	76.8523	0.543519	76.8523	2.7136	76.8523	0.759563	76.8523	0.451003	76.8523	0.832879	76.8523	1.0366	76.8523	0.634551	76.8523	0.826469			76.8523	1.14314	76.8523	1.03433	76.8523	1.03085	76.8523	0.641584	76.8523	0.568393	76.8523	0.630633	76.8523	1.43835	76.8523	1.23204	76.8523	0.795202	76.8523	0.874063	76.8523	1.36889	76.8523	1.6113	76.8523	0.813735	76.8523	1.11403	76.8523	0.507937
76.9115	0.930443	76.9115	0.495869	76.9115	2.65677	76.9115	0.768721	76.9115	0.452519	76.9115	0.847402	76.9115	1.08173	76.9115	0.651029	76.9115	0.849412			76.9115	1.15204	76.9115	1.0491	76.9115	0.98889	76.9115	0.674409	76.9115	0.57122	76.9115	0.67013	76.9115	1.42775	76.9115	1.2643	76.9115	0.81502	76.9115	0.89972	76.9115	1.41156	76.9115	1.3785	76.9115	0.773358	76.9115	1.12651	76.9115	0.523227
76.9707	0.906772	76.9707	0.451489	76.9707	2.58107	76.9707	0.777484	76.9707	0.451716	76.9707	0.855361	76.9707	1.13287	76.9707	0.667889	76.9707	0.868056			76.9707	1.16024	76.9707	1.06588	76.9707	0.949071	76.9707	0.707761	76.9707	0.571672	76.9707	0.703655	76.9707	1.41134	76.9707	1.29632	76.9707	0.83505	76.9707	0.918357	76.9707	1.44804	76.9707	1.17901	76.9707	0.740747	76.9707	1.1324	76.9707	0.530313
77.0299	0.876718	77.0299	0.410492	77.0299	2.48487	77.0299	0.783126	77.0299	0.44776	77.0299	0.861257	77.0299	1.19011	77.0299	0.684786	77.0299	0.885636			77.0299	1.16756	77.0299	1.08159	77.0299	0.913289	77.0299	0.729494	77.0299	0.565447	77.0299	0.736322	77.0299	1.38904	77.0299	1.32441	77.0299	0.859611	77.0299	0.928777	77.0299	1.48287	77.0299	1.01426	77.0299	0.712289	77.0299	1.1367	77.0299	0.527525
77.0891	0.846377	77.0891	0.374221	77.0891	2.37638	77.0891	0.785013	77.0891	0.444	77.0891	0.869792	77.0891	1.25442	77.0891	0.700143	77.0891	0.906452			77.0891	1.17428	77.0891	1.09358	77.0891	0.88044	77.0891	0.742345	77.0891	0.556225	77.0891	0.771396	77.0891	1.36351	77.0891	1.34459	77.0891	0.891214	77.0891	0.932389	77.0891	1.52181	77.0891	0.883726	77.0891	0.686186	77.0891	1.1419	77.0891	0.519276
77.1483	0.819438	77.1483	0.342249	77.1483	2.26192	77.1483	0.783835	77.1483	0.444239	77.1483	0.879631	77.1483	1.32381	77.1483	0.711611	77.1483	0.931639			77.1483	1.17932	77.1483	1.10132	77.1483	0.849837	77.1483	0.76017	77.1483	0.550564	77.1483	0.80876	77.1483	1.33994	77.1483	1.35695	77.1483	0.928889	77.1483	0.93378	77.1483	1.56334	77.1483	0.782909	77.1483	0.664714	77.1483	1.14856	77.1483	0.511302
77.2075	0.793987	77.2075	0.313599	77.2075	2.14146	77.2075	0.781045	77.2075	0.449485	77.2075	0.887457	77.2075	1.39317	77.2075	0.716484	77.2075	0.95677			77.2075	1.17961	77.2075	1.10721	77.2075	0.8211	77.2075	0.788237	77.2075	0.550228	77.2075	0.849355	77.2075	1.32404	77.2075	1.36519	77.2075	0.967687	77.2075	0.937078	77.2075	1.60073	77.2075	0.708824	77.2075	0.647978	77.2075	1.15682	77.2075	0.505958
77.2667	0.767343	77.2667	0.288579	77.2667	2.01458	77.2667	0.77743	77.2667	0.456419	77.2667	0.889386	77.2667	1.45682	77.2667	0.71282	77.2667	0.976552			77.2667	1.17319	77.2667	1.10906	77.2667	0.795656	77.2667	0.825203	77.2667	0.555762	77.2667	0.893367	77.2667	1.31604	77.2667	1.37679	77.2667	1.0019	77.2667	0.945653	77.2667	1.63368	77.2667	0.658422	77.2667	0.632817	77.2667	1.16931	77.2667	0.502908
77.3259	0.741609	77.3259	0.267636	77.3259	1.88866	77.3259	0.774412	77.3259	0.461477	77.3259	0.885341	77.3259	1.51414	77.3259	0.70302	77.3259	0.989691			77.3259	1.16721	77.3259	1.10425	77.3259	0.775701	77.3259	0.86946	77.3259	0.567544	77.3259	0.938577	77.3259	1.3133	77.3259	1.405	77.3259	1.03313	77.3259	0.96221	77.3259	1.66886	77.3259	0.627386	77.3259	0.61926	77.3259	1.18861	77.3259	0.502516
77.3851	0.721348	77.3851	0.248765	77.3851	1.77219	77.3851	0.775319	77.3851	0.464771	77.3851	0.882384	77.3851	1.57361	77.3851	0.692551	77.3851	0.993798			77.3851	1.16853	77.3851	1.09786	77.3851	0.761519	77.3851	0.91566	77.3851	0.583251	77.3851	0.987015	77.3851	1.31749	77.3851	1.45391	77.3851	1.06969	77.3851	0.988413	77.3851	1.70864	77.3851	0.612477	77.3851	0.610797	77.3851	1.21561	77.3851	0.506271
77.4443	0.707475	77.4443	0.229589	77.4443	1.66607	77.4443	0.784895	77.4443	0.466669	77.4443	0.887713	77.4443	1.64462	77.4443	0.685151	77.4443	0.987082			77.4443	1.17654	77.4443	1.0982	77.4443	0.750849	77.4443	0.960524	77.4443	0.597177	77.4443	1.04271	77.4443	1.32985	77.4443	1.5142	77.4443	1.115	77.4443	1.0203	77.4443	1.75376	77.4443	0.609249	77.4443	0.607898	77.4443	1.24723	77.4443	0.513788
77.5035	0.69942	77.5035	0.21023	77.5035	1.56592	77.5035	0.805507	77.5035	0.46581	77.5035	0.902854	77.5035	1.72686	77.5035	0.681324	77.5035	0.977057			77.5035	1.19432	77.5035	1.10955	77.5035	0.745925	77.5035	1.0096	77.5035	0.604256	77.5035	1.10323	77.5035	1.34987	77.5035	1.58211	77.5035	1.16727	77.5035	1.0527	77.5035	1.80516	77.5035	0.612353	77.5035	0.608197	77.5035	1.27799	77.5035	0.521456
77.5627	0.696278	77.5627	0.193273	77.5627	1.46943	77.5627	0.83856	77.5627	0.462803	77.5627	0.925119	77.5627	1.81254	77.5627	0.679172	77.5627	0.97443			77.5627	1.2258	77.5627	1.12972	77.5627	0.751031	77.5627	1.06957	77.5627	0.606033	77.5627	1.16339	77.5627	1.37735	77.5627	1.66383	77.5627	1.22483	77.5627	1.08683	77.5627	1.86404	77.5627	0.620277	77.5627	0.609818	77.5627	1.30822	77.5627	0.525622
77.6219	0.694276	77.6219	0.18041	77.6219	1.37805	77.6219	0.884648	77.6219	0.459285	77.6219	0.952465	77.6219	1.89853	77.6219	0.679006	77.6219	0.980457			77.6219	1.26648	77.6219	1.15436	77.6219	0.762777	77.6219	1.14208	77.6219	0.605921	77.6219	1.22196	77.6219	1.41069	77.6219	1.76196	77.6219	1.28523	77.6219	1.12525	77.6219	1.93282	77.6219	0.634312	77.6219	0.611925	77.6219	1.34055	77.6219	0.52539
77.6811	0.691301	77.6811	0.170503	77.6811	1.28989	77.6811	0.938394	77.6811	0.454573	77.6811	0.983003	77.6811	1.9887	77.6811	0.684136	77.6811	0.991449			77.6811	1.30824	77.6811	1.17717	77.6811	0.776143	77.6811	1.22653	77.6811	0.6046	77.6811	1.28164	77.6811	1.4495	77.6811	1.8718	77.6811	1.34554	77.6811	1.16691	77.6811	2.00921	77.6811	0.653985	77.6811	0.613982	77.6811	1.37712	77.6811	0.522751
77.7403	0.689466	77.7403	0.162577	77.7403	1.20526	77.7403	0.995421	77.7403	0.448069	77.7403	1.01369	77.7403	2.08795	77.7403	0.694568	77.7403	1.00537			77.7403	1.34878	77.7403	1.19275	77.7403	0.788132	77.7403	1.31958	77.7403	0.604446	77.7403	1.3475	77.7403	1.49396	77.7403	1.98539	77.7403	1.40537	77.7403	1.21197	77.7403	2.0883	77.7403	0.676076	77.7403	0.615319	77.7403	1.42073	77.7403	0.520878
77.7995	0.692024	77.7995	0.157393	77.7995	1.1316	77.7995	1.06001	77.7995	0.441406	77.7995	1.04483	77.7995	2.20122	77.7995	0.70916	77.7995	1.02318			77.7995	1.39374	77.7995	1.20114	77.7995	0.798483	77.7995	1.41686	77.7995	0.607844	77.7995	1.42514	77.7995	1.54706	77.7995	2.09962	77.7995	1.47117	77.7995	1.26613	77.7995	2.17376	77.7995	0.694519	77.7995	0.61698	77.7995	1.47571	77.7995	0.521599
77.8587	0.696978	77.8587	0.15559	77.8587	1.07295	77.8587	1.13378	77.8587	0.438066	77.8587	1.07846	77.8587	2.32365	77.8587	0.726257	77.8587	1.04511			77.8587	1.44539	77.8587	1.20626	77.8587	0.809912	77.8587	1.52015	77.8587	0.613213	77.8587	1.51542	77.8587	1.61204	77.8587	2.21656	77.8587	1.54841	77.8587	1.33369	77.8587	2.27211	77.8587	0.703693	77.8587	0.618442	77.8587	1.54263	77.8587	0.525543
77.9179	0.698755	77.9179	0.155376	77.9179	1.0234	77.9179	1.20925	77.9179	0.440371	77.9179	1.11417	77.9179	2.43908	77.9179	0.739785	77.9179	1.06879			77.9179	1.49758	77.9179	1.20942	77.9179	0.82241	77.9179	1.63378	77.9179	0.619682	77.9179	1.61227	77.9179	1.68455	77.9179	2.33895	77.9179	1.63385	77.9179	1.4118	77.9179	2.37737	77.9179	0.703719	77.9179	0.616419	77.9179	1.61154	77.9179	0.529222
77.9771	0.698965	77.9771	0.154186	77.9771	0.976223	77.9771	1.28055	77.9771	0.446369	77.9771	1.15009	77.9771	2.54283	77.9771	0.747282	77.9771	1.09303			77.9771	1.54447	77.9771	1.21277	77.9771	0.832297	77.9771	1.7593	77.9771	0.62912	77.9771	1.71208	77.9771	1.76006	77.9771	2.47288	77.9771	1.72335	77.9771	1.49805	77.9771	2.48473	77.9771	0.698633	77.9771	0.611985	77.9771	1.67544	77.9771	0.530588
78.0363	0.702351	78.0363	0.15233	78.0363	0.929897	78.0363	1.34532	78.0363	0.452746	78.0363	1.18494	78.0363	2.6402	78.0363	0.750344	78.0363	1.11915			78.0363	1.58456	78.0363	1.21664	78.0363	0.83578	78.0363	1.89321	78.0363	0.640438	78.0363	1.81443	78.0363	1.83787	78.0363	2.61907	78.0363	1.81394	78.0363	1.58999	78.0363	2.59775	78.0363	0.690528	78.0363	0.607439	78.0363	1.73466	78.0363	0.530022
78.0955	0.711091	78.0955	0.151593	78.0955	0.885124	78.0955	1.40322	78.0955	0.459476	78.0955	1.22085	78.0955	2.73416	78.0955	0.752283	78.0955	1.14769			78.0955	1.62237	78.0955	1.21798	78.0955	0.833938	78.0955	2.03257	78.0955	0.65027	78.0955	1.92238	78.0955	1.91713	78.0955	2.7788	78.0955	1.90454	78.0955	1.68295	78.0955	2.72525	78.0955	0.681997	78.0955	0.603683	78.0955	1.79474	78.0955	0.527773
78.1547	0.722777	78.1547	0.152132	78.1547	0.843323	78.1547	1.45522	78.1547	0.46726	78.1547	1.25736	78.1547	2.8242	78.1547	0.756061	78.1547	1.17479			78.1547	1.66616	78.1547	1.21782	78.1547	0.830777	78.1547	2.17766	78.1547	0.658291	78.1547	2.04056	78.1547	1.99769	78.1547	2.9576	78.1547	1.99174	78.1547	1.7752	78.1547	2.8756	78.1547	0.677416	78.1547	0.601649	78.1547	1.85896	78.1547	0.526208
78.2139	0.734899	78.2139	0.153635	78.2139	0.805748	78.2139	1.50409	78.2139	0.475452	78.2139	1.28894	78.2139	2.90702	78.2139	0.760409	78.2139	1.19376			78.2139	1.72069	78.2139	1.21967	78.2139	0.829247	78.2139	2.32835	78.2139	0.665981	78.2139	2.16618	78.2139	2.07707	78.2139	3.15228	78.2139	2.06871	78.2139	1.86335	78.2139	3.04408	78.2139	0.678746	78.2139	0.602611	78.2139	1.92464	78.2139	0.525715
78.2731	0.751674	78.2731	0.155471	78.2731	0.773352	78.2731	1.55522	78.2731	0.484475	78.2731	1.31387	78.2731	2.98188	78.2731	0.76654	78.2731	1.20609			78.2731	1.78352	78.2731	1.22622	78.2731	0.831555	78.2731	2.49074	78.2731	0.675218	78.2731	2.30151	78.2731	2.15078	78.2731	3.36093	78.2731	2.13614	78.2731	1.94521	78.2731	3.2242	78.2731	0.686363	78.2731	0.605	78.2731	2.00156	78.2731	0.529364
78.3323	0.773894	78.3323	0.156021	78.3323	0.747344	78.3323	1.61029	78.3323	0.495415	78.3323	1.33463	78.3323	3.05108	78.3323	0.776889	78.3323	1.21983			78.3323	1.84996	78.3323	1.23899	78.3323	0.837919	78.3323	2.67423	78.3323	0.686245	78.3323	2.454	78.3323	2.21635	78.3323	3.59092	78.3323	2.20129	78.3323	2.02576	78.3323	3.42173	78.3323	0.700024	78.3323	0.605032	78.3323	2.10215	78.3323	0.540756
78.3914	0.793362	78.3914	0.15505	78.3914	0.731197	78.3914	1.66624	78.3914	0.507948	78.3914	1.35163	78.3914	3.11861	78.3914	0.790669	78.3914	1.23514			78.3914	1.91918	78.3914	1.25523	78.3914	0.848504	78.3914	2.88393	78.3914	0.697456	78.3914	2.62552	78.3914	2.27146	78.3914	3.85305	78.3914	2.26826	78.3914	2.11089	78.3914	3.65121	78.3914	0.716955	78.3914	0.603209	78.3914	2.22426	78.3914	0.555014
78.4506	0.805159	78.4506	0.154364	78.4506	0.726735	78.4506	1.72069	78.4506	0.519909	78.4506	1.36729	78.4506	3.18857	78.4506	0.808266	78.4506	1.25358			78.4506	1.99079	78.4506	1.27605	78.4506	0.862797	78.4506	3.12156	78.4506	0.707877	78.4506	2.82071	78.4506	2.31352	78.4506	4.1597	78.4506	2.33741	78.4506	2.2003	78.4506	3.922	78.4506	0.734754	78.4506	0.602836	78.4506	2.36024	78.4506	0.567406
78.5098	0.810092	78.5098	0.155693	78.5098	0.730375	78.5098	1.76919	78.5098	0.528865	78.5098	1.38536	78.5098	3.25855	78.5098	0.831197	78.5098	1.27803			78.5098	2.06275	78.5098	1.30477	78.5098	0.877317	78.5098	3.3846	78.5098	0.718754	78.5098	3.04187	78.5098	2.33986	78.5098	4.51315	78.5098	2.40856	78.5098	2.28964	78.5098	4.23017	78.5098	0.75283	78.5098	0.605925	78.5098	2.50613	78.5098	0.578568
78.569	0.811055	78.569	0.159261	78.569	0.736783	78.569	1.80353	78.569	0.534769	78.569	1.40707	78.569	3.32724	78.569	0.859054	78.569	1.30488			78.569	2.13602	78.569	1.33724	78.569	0.887099	78.569	3.67642	78.569	0.732376	78.569	3.28666	78.569	2.35057	78.569	4.90525	78.569	2.48323	78.569	2.37834	78.569	4.57129	78.569	0.769402	78.569	0.609913	78.569	2.66072	78.569	0.589862
78.6282	0.811409	78.6282	0.163848	78.6282	0.741677	78.6282	1.81682	78.6282	0.538025	78.6282	1.43195	78.6282	3.39709	78.6282	0.890007	78.6282	1.3305			78.6282	2.21361	78.6282	1.3679	78.6282	0.889098	78.6282	4.00332	78.6282	0.747549	78.6282	3.55493	78.6282	2.3458	78.6282	5.32929	78.6282	2.56193	78.6282	2.4687	78.6282	4.94428	78.6282	0.782644	78.6282	0.612769	78.6282	2.82366	78.6282	0.600512
78.6874	0.810939	78.6874	0.167536	78.6874	0.743982	78.6874	1.80458	78.6874	0.539966	78.6874	1.4595	78.6874	3.46799	78.6874	0.921463	78.6874	1.35345			78.6874	2.30141	78.6874	1.39251	78.6874	0.886447	78.6874	4.35958	78.6874	0.761286	78.6874	3.84711	78.6874	2.32095	78.6874	5.77984	78.6874	2.6422	78.6874	2.55771	78.6874	5.3476	78.6874	0.793557	78.6874	0.615028	78.6874	3.00054	78.6874	0.608998
78.7466	0.807386	78.7466	0.169267	78.7466	0.743543	78.7466	1.76442	78.7466	0.543019	78.7466	1.48975	78.7466	3.5406	78.7466	0.951341	78.7466	1.37308			78.7466	2.40407	78.7466	1.40828	78.7466	0.884892	78.7466	4.73317	78.7466	0.774115	78.7466	4.16469	78.7466	2.27078	78.7466	6.2527	78.7466	2.72192	78.7466	2.63827	78.7466	5.78098	78.7466	0.803997	78.7466	0.615257	78.7466	3.20009	78.7466	0.615382
78.8058	0.797878	78.8058	0.170078	78.8058	0.739292	78.8058	1.69729	78.8058	0.545978	78.8058	1.51615	78.8058	3.61462	78.8058	0.978901	78.8058	1.38666			78.8058	2.51469	78.8058	1.41453	78.8058	0.885353	78.8058	5.1162	78.8058	0.786427	78.8058	4.50467	78.8058	2.19092	78.8058	6.73316	78.8058	2.79512	78.8058	2.70114	78.8058	6.2391	78.8058	0.814209	78.8058	0.613473	78.8058	3.42488	78.8058	0.616923
78.865	0.784705	78.865	0.17166	78.865	0.731161	78.865	1.60837	78.865	0.546854	78.865	1.53082	78.865	3.68783	78.865	1.00526	78.865	1.39488			78.865	2.62941	78.865	1.41166	78.865	0.885205	78.865	5.51174	78.865	0.795464	78.865	4.86905	78.865	2.08518	78.865	7.20427	78.865	2.8518	78.865	2.7395	78.865	6.71941	78.865	0.822089	78.865	0.611193	78.865	3.67151	78.865	0.611738
78.9242	0.774965	78.9242	0.174682	78.9242	0.721129	78.9242	1.5065	78.9242	0.547947	78.9242	1.53273	78.9242	3.75726	78.9242	1.03298	78.9242	1.40604			78.9242	2.75779	78.9242	1.40258	78.9242	0.884374	78.9242	5.93292	78.9242	0.798313	78.9242	5.27603	78.9242	1.96531	78.9242	7.67033	78.9242	2.88136	78.9242	2.75489	78.9242	7.23092	78.9242	0.824764	78.9242	0.608766	78.9242	3.94048	78.9242	0.604072
78.9834	0.769403	78.9834	0.178001	78.9834	0.711113	78.9834	1.40121	78.9834	0.553325	78.9834	1.52148	78.9834	3.82378	78.9834	1.06257	78.9834	1.42566			78.9834	2.90045	78.9834	1.39325	78.9834	0.883148	78.9834	6.38901	78.9834	0.797198	78.9834	5.73721	78.9834	1.84112	78.9834	8.14305	78.9834	2.87653	78.9834	2.75239	78.9834	7.78158	78.9834	0.82279	78.9834	0.60825	78.9834	4.24018	78.9834	0.598641
79.0426	0.764413	79.0426	0.18045	79.0426	0.70483	79.0426	1.30062	79.0426	0.56424	79.0426	1.49687	79.0426	3.89093	79.0426	1.09521	79.0426	1.45329			79.0426	3.05097	79.0426	1.39126	79.0426	0.882337	79.0426	6.87876	79.0426	0.799827	79.0426	6.25134	79.0426	1.7203	79.0426	8.62944	79.0426	2.84018	79.0426	2.73446	79.0426	8.37144	79.0426	0.818049	79.0426	0.611679	79.0426	4.58278	79.0426	0.597746
79.1018	0.75901	79.1018	0.181963	79.1018	0.707814	79.1018	1.20977	79.1018	0.577609	79.1018	1.46124	79.1018	3.95835	79.1018	1.13525	79.1018	1.48535			79.1018	3.21302	79.1018	1.40575	79.1018	0.884925	79.1018	7.39432	79.1018	0.811999	79.1018	6.81494	79.1018	1.60973	79.1018	9.1356	79.1018	2.77946	79.1018	2.69808	79.1018	8.99346	79.1018	0.811483	79.1018	0.617418	79.1018	4.97583	79.1018	0.60352
79.161	0.752197	79.161	0.182167	79.161	0.721956	79.161	1.12694	79.161	0.589363	79.161	1.41879	79.161	4.01508	79.161	1.18174	79.161	1.51954			79.161	3.38907	79.161	1.44127	79.161	0.891455	79.161	7.92238	79.161	0.8339	79.161	7.41136	79.161	1.51418	79.161	9.66342	79.161	2.69903	79.161	2.63633	79.161	9.62814	79.161	0.804988	79.161	0.623244	79.161	5.41542	79.161	0.61548
79.2202	0.743838	79.2202	0.180768	79.2202	0.743929	79.2202	1.04935	79.2202	0.598727	79.2202	1.37489	79.2202	4.04489	79.2202	1.22852	79.2202	1.55655			79.2202	3.5763	79.2202	1.49293	79.2202	0.901007	79.2202	8.45142	79.2202	0.860215	79.2202	8.02249	79.2202	1.43588	79.2202	10.2181	79.2202	2.60337	79.2202	2.54582	79.2202	10.258	79.2202	0.800797	79.2202	0.628204	79.2202	5.89489	79.2202	0.63179
79.2794	0.735496	79.2794	0.178796	79.2794	0.76486	79.2794	0.977632	79.2794	0.607585	79.2794	1.33061	79.2794	4.02965	79.2794	1.26701	79.2794	1.59356			79.2794	3.75826	79.2794	1.54906	79.2794	0.911646	79.2794	8.96507	79.2794	0.883548	79.2794	8.62697	79.2794	1.37019	79.2794	10.793	79.2794	2.49186	79.2794	2.42402	79.2794	10.8645	79.2794	0.799175	79.2794	0.63043	79.2794	6.40502	79.2794	0.651822
79.3386	0.728949	79.3386	0.176982	79.3386	0.778166	79.3386	0.914034	79.3386	0.616331	79.3386	1.28679	79.3386	3.96027	79.3386	1.2879	79.3386	1.62662			79.3386	3.91552	79.3386	1.60655	79.3386	0.921759	79.3386	9.45944	79.3386	0.900252	79.3386	9.21111	79.3386	1.30998	79.3386	11.3943	79.3386	2.36244	79.3386	2.27165	79.3386	11.447	79.3386	0.80257	79.3386	0.631934	79.3386	6.94383	79.3386	0.673567
79.3978	0.725666	79.3978	0.175813	79.3978	0.784357	79.3978	0.860421	79.3978	0.623398	79.3978	1.24483	79.3978	3.84504	79.3978	1.28651	79.3978	1.65606			79.3978	4.04683	79.3978	1.66528	79.3978	0.92939	79.3978	9.9522	79.3978	0.909141	79.3978	9.77957	79.3978	1.25472	79.3978	12.0526	79.3978	2.22032	79.3978	2.09517	79.3978	12.036	79.3978	0.812719	79.3978	0.636288	79.3978	7.52266	79.3978	0.694651
79.457	0.724773	79.457	0.176911	79.457	0.78426	79.457	0.815515	79.457	0.62803	79.457	1.20644	79.457	3.70733	79.457	1.26364	79.457	1.68347			79.457	4.16487	79.457	1.71963	79.457	0.934624	79.457	10.482	79.457	0.912129	79.457	10.3541	79.457	1.20837	79.457	12.801	79.457	2.0763	79.457	1.90596	79.457	12.6805	79.457	0.825021	79.457	0.64255	79.457	8.17015	79.457	0.714724
79.5162	0.725065	79.5162	0.181684	79.5162	0.779294	79.5162	0.77883	79.5162	0.630843	79.5162	1.17715	79.5162	3.57325	79.5162	1.22411	79.5162	1.71156			79.5162	4.28263	79.5162	1.76532	79.5162	0.939154	79.5162	11.0957	79.5162	0.91297	79.5162	10.9741	79.5162	1.17271	79.5162	13.6557	79.5162	1.9406	79.5162	1.71991	79.5162	13.4308	79.5162	0.836597	79.5162	0.649277	79.5162	8.92494	79.5162	0.734806
79.5754	0.728338	79.5754	0.189463	79.5754	0.774449	79.5754	0.751521	79.5754	0.633806	79.5754	1.16031	79.5754	3.45423	79.5754	1.1747	79.5754	1.74345			79.5754	4.40334	79.5754	1.80216	79.5754	0.940302	79.5754	11.8153	79.5754	0.913754	79.5754	11.6673	79.5754	1.14479	79.5754	14.5843	79.5754	1.81812	79.5754	1.54854	79.5754	14.3004	79.5754	0.847781	79.5754	0.655445	79.5754	9.80794	79.5754	0.754712
79.6346	0.735984	79.6346	0.197043	79.6346	0.77437	79.6346	0.734424	79.6346	0.6375	79.6346	1.15072	79.6346	3.35466	79.6346	1.12268	79.6346	1.77662			79.6346	4.52118	79.6346	1.83581	79.6346	0.935637	79.6346	12.6297	79.6346	0.917127	79.6346	12.436	79.6346	1.12044	79.6346	15.5021	79.6346	1.71013	79.6346	1.39747	79.6346	15.2496	79.6346	0.856909	79.6346	0.66074	79.6346	10.8122	79.6346	0.772576
79.6938	0.747258	79.6938	0.201692	79.6938	0.780331	79.6938	0.726608	79.6938	0.639648	79.6938	1.14436	79.6938	3.27714	79.6938	1.07319	79.6938	1.80594			79.6938	4.62146	79.6938	1.86769	79.6938	0.924619	79.6938	13.5003	79.6938	0.924328	79.6938	13.2741	79.6938	1.09699	79.6938	16.292	79.6938	1.61881	79.6938	1.26884	79.6938	16.1985	79.6938	0.85994	79.6938	0.665366	79.6938	11.9131	79.6938	0.787603
79.753	0.76066	79.753	0.203117	79.753	0.793589	79.753	0.727545	79.753	0.640526	79.753	1.14539	79.753	3.22773	79.753	1.03186	79.753	1.83086			79.753	4.69904	79.753	1.89767	79.753	0.908051	79.753	14.3978	79.753	0.93611	79.753	14.1991	79.753	1.07599	79.753	16.8622	79.753	1.54601	79.753	1.16366	79.753	17.0798	79.753	0.856543	79.753	0.670106	79.753	13.0939	79.753	0.800909
79.8122	0.775014	79.8122	0.202179	79.8122	0.814522	79.8122	0.735421	79.8122	0.643387	79.8122	1.15199	79.8122	3.20795	79.8122	1.00145	79.8122	1.84715			79.8122	4.75036	79.8122	1.93141	79.8122	0.88942	79.8122	15.2669	79.8122	0.951506	79.8122	15.2004	79.8122	1.05803	79.8122	17.1241	79.8122	1.48777	79.8122	1.08031	79.8122	17.8062	79.8122	0.849611	79.8122	0.675856	79.8122	14.3111	79.8122	0.814855
79.8714	0.78849	79.8714	0.200325	79.8714	0.841466	79.8714	0.745616	79.8714	0.652107	79.8714	1.15718	79.8714	3.21323	79.8714	0.979783	79.8714	1.84996			79.8714	4.76811	79.8714	1.97579	79.8714	0.875226	79.8714	16.0144	79.8714	0.96436	79.8714	16.2291	79.8714	1.04484	79.8714	16.9902	79.8714	1.4387	79.8714	1.0168	79.8714	18.2587	79.8714	0.841665	79.8714	0.681976	79.8714	15.4888	79.8714	0.832652
79.9306	0.798817	79.9306	0.197859	79.9306	0.871679	79.9306	0.754308	79.9306	0.666708	79.9306	1.16272	79.9306	3.2378	79.9306	0.964511	79.9306	1.84674			79.9306	4.74728	79.9306	2.02881	79.9306	0.868159	79.9306	16.5446	79.9306	0.970031	79.9306	17.2223	79.9306	1.03626	79.9306	16.4152	79.9306	1.39922	79.9306	0.973291	79.9306	18.3303	79.9306	0.834788	79.9306	0.685624	79.9306	16.5354	79.9306	0.855362
79.9898	0.807689	79.9898	0.1942	79.9898	0.901045	79.9898	0.761963	79.9898	0.681759	79.9898	1.17865	79.9898	3.27498	79.9898	0.955157	79.9898	1.85077			79.9898	4.6785	79.9898	2.09017	79.9898	0.867055	79.9898	16.7667	79.9898	0.974252	79.9898	18.1026	79.9898	1.02935	79.9898	15.4033	79.9898	1.3751	79.9898	0.948719	79.9898	17.9416	79.9898	0.831242	79.9898	0.684173	79.9898	17.345	79.9898	0.881349
80.049	0.815472	80.049	0.189538	80.049	0.923348	80.049	0.770426	80.049	0.693543	80.049	1.20535	80.049	3.3149	80.049	0.951467	80.049	1.86525			80.049	4.55075	80.049	2.16277	80.049	0.869643	80.049	16.6005	80.049	0.982291	80.049	18.769	80.049	1.02554	80.049	13.9965	80.049	1.36773	80.049	0.937693	80.049	17.0498	80.049	0.831396	80.049	0.676866	80.049	17.808	80.049	0.907958
80.1082	0.81974	80.1082	0.185167	80.1082	0.936235	80.1082	0.781046	80.1082	0.703577	80.1082	1.23244	80.1082	3.34516	80.1082	0.950722	80.1082	1.88295			80.1082	4.36313	80.1082	2.23731	80.1082	0.872018	80.1082	16.0064	80.1082	0.992225	80.1082	19.1112	80.1082	1.02598	80.1082	12.2975	80.1082	1.37149	80.1082	0.935681	80.1082	15.6887	80.1082	0.834467	80.1082	0.666148	80.1082	17.8364	80.1082	0.932937
80.1674	0.822762	80.1674	0.182802	80.1674	0.944571	80.1674	0.798362	80.1674	0.715673	80.1674	1.25765	80.1674	3.36576	80.1674	0.953081	80.1674	1.90268			80.1674	4.13373	80.1674	2.30523	80.1674	0.873877	80.1674	15.0273	80.1674	1.00494	80.1674	19.0854	80.1674	1.03017	80.1674	10.4716	80.1674	1.38371	80.1674	0.941906	80.1674	13.9941	80.1674	0.841782	80.1674	0.655573	80.1674	17.4247	80.1674	0.958078
80.2266	0.829174	80.2266	0.182426	80.2266	0.953662	80.2266	0.824849	80.2266	0.730833	80.2266	1.28578	80.2266	3.37706	80.2266	0.960536	80.2266	1.92754			80.2266	3.87942	80.2266	2.36554	80.2266	0.876863	80.2266	13.7205	80.2266	1.02219	80.2266	18.6642	80.2266	1.03808	80.2266	8.64729	80.2266	1.40358	80.2266	0.95377	80.2266	12.1042	80.2266	0.853391	80.2266	0.644798	80.2266	16.5929	80.2266	0.986308
80.2858	0.841596	80.2858	0.182948	80.2858	0.967709	80.2858	0.858855	80.2858	0.74976	80.2858	1.32152	80.2858	3.37048	80.2858	0.97297	80.2858	1.95555			80.2858	3.61573	80.2858	2.42602	80.2858	0.882949	80.2858	12.1511	80.2858	1.04033	80.2858	17.8068	80.2858	1.05119	80.2858	6.91772	80.2858	1.42936	80.2858	0.968049	80.2858	10.1495	80.2858	0.866877	80.2858	0.632944	80.2858	15.3677	80.2858	1.01984
80.345	0.858586	80.345	0.183882	80.345	0.98879	80.345	0.898597	80.345	0.773816	80.345	1.36532	80.345	3.33929	80.345	0.989217	80.345	1.98231			80.345	3.35907	80.345	2.49548	80.345	0.892735	80.345	10.4244	80.345	1.05377	80.345	16.5254	80.345	1.07009	80.345	5.36763	80.345	1.46085	80.345	0.980157	80.345	8.26701	80.345	0.876483	80.345	0.622281	80.345	13.8278	80.345	1.0636
80.4042	0.875156	80.4042	0.186291	80.4042	1.01825	80.4042	0.941933	80.4042	0.802679	80.4042	1.41322	80.4042	3.27691	80.4042	1.0071	80.4042	2.00792			80.4042	3.1155	80.4042	2.57448	80.4042	0.902208	80.4042	8.65464	80.4042	1.06106	80.4042	14.8843	80.4042	1.09346	80.4042	4.04756	80.4042	1.49569	80.4042	0.98539	80.4042	6.55897	80.4042	0.876733	80.4042	0.614242	80.4042	12.0783	80.4042	1.1207
80.4634	0.88871	80.4634	0.190504	80.4634	1.05752	80.4634	0.986407	80.4634	0.834194	80.4634	1.46219	80.4634	3.18049	80.4634	1.02483	80.4634	2.03779			80.4634	2.88481	80.4634	2.66419	80.4634	0.906517	80.4634	6.94546	80.4634	1.06476	80.4634	12.9761	80.4634	1.12025	80.4634	2.9771	80.4634	1.53004	80.4634	0.98401	80.4634	5.09079	80.4634	0.866825	80.4634	0.606446	80.4634	10.2299	80.4634	1.18857
80.5226	0.9012	80.5226	0.194486	80.5226	1.10671	80.5226	1.03132	80.5226	0.864944	80.5226	1.51413	80.5226	3.05537	80.5226	1.04249	80.5226	2.07518			80.5226	2.6669	80.5226	2.76612	80.5226	0.905197	80.5226	5.3895	80.5226	1.0696	80.5226	10.9388	80.5226	1.14965	80.5226	2.14744	80.5226	1.5639	80.5226	0.981029	80.5226	3.88955	80.5226	0.851622	80.5226	0.597602	80.5226	8.40883	80.5226	1.26719
80.5818	0.916304	80.5818	0.1961	80.5818	1.16641	80.5818	1.08064	80.5818	0.895464	80.5818	1.57587	80.5818	2.91306	80.5818	1.06244	80.5818	2.12095			80.5818	2.46917	80.5818	2.8853	80.5818	0.904184	80.5818	4.06233	80.5818	1.08197	80.5818	8.93707	80.5818	1.18157	80.5818	1.53578	80.5818	1.60197	80.5818	0.982332	80.5818	2.95806	80.5818	0.838001	80.5818	0.588415	80.5818	6.73999	80.5818	1.36208
80.641	0.937937	80.641	0.19453	80.641	1.23622	80.641	1.14143	80.641	0.932294	80.641	1.65434	80.641	2.76962	80.641	1.08832	80.641	2.18109			80.641	2.30254	80.641	3.03159	80.641	0.912326	80.641	2.9982	80.641	1.10682	80.641	7.10296	80.641	1.21723	80.641	1.11568	80.641	1.64967	80.641	0.99135	80.641	2.28392	80.641	0.831736	80.641	0.581195	80.641	5.30484	80.641	1.47675
80.7002	0.966392	80.7002	0.190056	80.7002	1.31436	80.7002	1.21398	80.7002	0.978655	80.7002	1.75255	80.7002	2.6314	80.7002	1.11972	80.7002	2.2597			80.7002	2.16779	80.7002	3.202	80.7002	0.933067	80.7002	2.19121	80.7002	1.14181	80.7002	5.50356	80.7002	1.25567	80.7002	0.851773	80.7002	1.70728	80.7002	1.0079	80.7002	1.83417	80.7002	0.834415	80.7002	0.578932	80.7002	4.127	80.7002	1.60971
80.7594	0.998605	80.7594	0.18518	80.7594	1.39977	80.7594	1.29297	80.7594	1.0339	80.7594	1.87048	80.7594	2.49796	80.7594	1.15523	80.7594	2.35427			80.7594	2.06288	80.7594	3.38792	80.7594	0.964684	80.7594	1.61172	80.7594	1.18241	80.7594	4.16431	80.7594	1.29719	80.7594	0.702645	80.7594	1.77394	80.7594	1.03032	80.7594	1.56333	80.7594	0.843084	80.7594	0.58235	80.7594	3.19765	80.7594	1.7555
80.8186	1.03454	80.8186	0.182897	80.8186	1.49482	80.8186	1.37841	80.8186	1.09971	80.8186	2.0095	80.8186	2.37633	80.8186	1.19615	80.8186	2.46256			80.8186	1.99194	80.8186	3.58817	80.8186	1.00541	80.8186	1.21969	80.8186	1.2276	80.8186	3.09516	80.8186	1.34612	80.8186	0.631283	80.8186	1.85307	80.8186	1.05872	80.8186	1.43224	80.8186	0.854923	80.8186	0.590996	80.8186	2.50286	80.8186	1.91334
80.8777	1.07408	80.8777	0.18471	80.8777	1.60294	80.8777	1.47344	80.8777	1.17889	80.8777	2.17449	80.8777	2.27628	80.8777	1.24203	80.8777	2.58553			80.8777	1.95875	80.8777	3.80352	80.8777	1.05337	80.8777	0.972628	80.8777	1.27556	80.8777	2.28227	80.8777	1.40492	80.8777	0.608165	80.8777	1.94885	80.8777	1.09347	80.8777	1.40683	80.8777	0.86774	80.8777	0.605406	80.8777	2.01902	80.8777	2.08761
80.9369	1.11538	80.9369	0.191124	80.9369	1.72354	80.9369	1.57718	80.9369	1.27144	80.9369	2.3723	80.9369	2.20202	80.9369	1.29101	80.9369	2.7228			80.9369	1.96071	80.9369	4.03541	80.9369	1.1078	80.9369	0.835859	80.9369	1.32197	80.9369	1.69926	80.9369	1.47166	80.9369	0.611967	80.9369	2.06117	80.9369	1.13397	80.9369	1.45612	80.9369	0.87895	80.9369	0.625937	80.9369	1.71912	80.9369	2.27751
80.9961	1.15702	80.9961	0.201609	80.9961	1.85025	80.9961	1.68242	80.9961	1.37203	80.9961	2.60184	80.9961	2.14834	80.9961	1.34111	80.9961	2.86312			80.9961	1.98915	80.9961	4.27108	80.9961	1.16673	80.9961	0.778742	80.9961	1.35953	80.9961	1.30487	80.9961	1.5388	80.9961	0.630392	80.9961	2.18062	80.9961	1.17612	80.9961	1.54931	80.9961	0.885895	80.9961	0.647272	80.9961	1.56661	80.9961	2.47264
81.0553	1.19687	81.0553	0.214978	81.0553	1.98107	81.0553	1.78352	81.0553	1.47706	81.0553	2.85788	81.0553	2.11369	81.0553	1.39457	81.0553	3.00104			81.0553	2.03804	81.0553	4.49771	81.0553	1.22645	81.0553	0.772232	81.0553	1.38781	81.0553	1.05006	81.0553	1.60391	81.0553	0.656188	81.0553	2.29748	81.0553	1.21722	81.0553	1.6597	81.0553	0.891675	81.0553	0.66081	81.0553	1.51769	81.0553	2.66722
81.1145	1.23323	81.1145	0.228733	81.1145	2.12051	81.1145	1.87967	81.1145	1.58466	81.1145	3.14024	81.1145	2.10118	81.1145	1.45645	81.1145	3.1422			81.1145	2.1046	81.1145	4.71764	81.1145	1.28659	81.1145	0.797061	81.1145	1.41411	81.1145	0.89896	81.1145	1.67153	81.1145	0.684519	81.1145	2.41103	81.1145	1.25927	81.1145	1.77634	81.1145	0.901681	81.1145	0.663692	81.1145	1.54192	81.1145	2.86476
81.1737	1.26705	81.1737	0.240635	81.1737	2.27169	81.1737	1.96846	81.1737	1.68947	81.1737	3.45222	81.1737	2.11217	81.1737	1.53061	81.1737	3.29318			81.1737	2.18729	81.1737	4.94126	81.1737	1.35113	81.1737	0.841325	81.1737	1.44256	81.1737	0.822279	81.1737	1.74631	81.1737	0.710853	81.1737	2.52824	81.1737	1.30593	81.1737	1.90013	81.1737	0.917691	81.1737	0.660561	81.1737	1.61699	81.1737	3.06831
81.2329	1.30318	81.2329	0.251168	81.2329	2.44133	81.2329	2.05067	81.2329	1.78934	81.2329	3.80094	81.2329	2.15163	81.2329	1.62194	81.2329	3.46234			81.2329	2.28897	81.2329	5.18961	81.2329	1.42349	81.2329	0.898469	81.2329	1.47536	81.2329	0.794921	81.2329	1.83196	81.2329	0.733659	81.2329	2.65912	81.2329	1.36468	81.2329	2.036	81.2329	0.940555	81.2329	0.657963	81.2329	1.72359	81.2329	3.28206
81.2921	1.34495	81.2921	0.264398	81.2921	2.63689	81.2921	2.1291	81.2921	1.88574	81.2921	4.19403	81.2921	2.22382	81.2921	1.73348	81.2921	3.65416			81.2921	2.41324	81.2921	5.48301	81.2921	1.50449	81.2921	0.967364	81.2921	1.51513	81.2921	0.800791	81.2921	1.92806	81.2921	0.755521	81.2921	2.81147	81.2921	1.44185	81.2921	2.18785	81.2921	0.970805	81.2921	0.661144	81.2921	1.85244	81.2921	3.50915
81.3513	1.38871	81.3513	0.283473	81.3513	2.85381	81.3513	2.19775	81.3513	1.97159	81.3513	4.6269	81.3513	2.32266	81.3513	1.86082	81.3513	3.86144			81.3513	2.55171	81.3513	5.81994	81.3513	1.59362	81.3513	1.04297	81.3513	1.5592	81.3513	0.826045	81.3513	2.0272	81.3513	0.776456	81.3513	2.98322	81.3513	1.53301	81.3513	2.35238	81.3513	1.00483	81.3513	0.670161	81.3513	1.99478	81.3513	3.73964
81.4105	1.42869	81.4105	0.307404	81.4105	3.08073	81.4105	2.24764	81.4105	2.03221	81.4105	5.08823	81.4105	2.43556	81.4105	1.99562	81.4105	4.07661			81.4105	2.69116	81.4105	6.18281	81.4105	1.69035	81.4105	1.11706	81.4105	1.60074	81.4105	0.861071	81.4105	2.11871	81.4105	0.794302	81.4105	3.16587	81.4105	1.6285	81.4105	2.5234	81.4105	1.03758	81.4105	0.682428	81.4105	2.13731	81.4105	3.95554
81.4697	1.46142	81.4697	0.332052	81.4697	3.30979	81.4697	2.27417	81.4697	2.05695	81.4697	5.56436	81.4697	2.55049	81.4697	2.13163	81.4697	4.29675			81.4697	2.82499	81.4697	6.55935	81.4697	1.79145	81.4697	1.18543	81.4697	1.63545	81.4697	0.898804	81.4697	2.19173	81.4697	0.808522	81.4697	3.35347	81.4697	1.7229	81.4697	2.69605	81.4697	1.06648	81.4697	0.694133	81.4697	2.26565	81.4697	4.13929
81.5289	1.48741	81.5289	0.352724	81.5289	3.53706	81.5289	2.27996	81.5289	2.0445	81.5289	6.04155	81.5289	2.66206	81.5289	2.26818	81.5289	4.52162			81.5289	2.95652	81.5289	6.95454	81.5289	1.89197	81.5289	1.24862	81.5289	1.66337	81.5289	0.932561	81.5289	2.2383	81.5289	0.819901	81.5289	3.54452	81.5289	1.81488	81.5289	2.86546	81.5289	1.09067	81.5289	0.700988	81.5289	2.36805	81.5289	4.27983
81.5881	1.50614	81.5881	0.368944	81.5881	3.75986	81.5881	2.27263	81.5881	1.99886	81.5881	6.50889	81.5881	2.77234	81.5881	2.40592	81.5881	4.75731			81.5881	3.09564	81.5881	7.38227	81.5881	1.98682	81.5881	1.30643	81.5881	1.68924	81.5881	0.959083	81.5881	2.25607	81.5881	0.828431	81.5881	3.73992	81.5881	1.90634	81.5881	3.02728	81.5881	1.11338	81.5881	0.702358	81.5881	2.43859	81.5881	4.37349
81.6473	1.51317	81.6473	0.38145	81.6473	3.97081	81.6473	2.25367	81.6473	1.9237	81.6473	6.94097	81.6473	2.87705	81.6473	2.53826	81.6473	5.00226			81.6473	3.24422	81.6473	7.84354	81.6473	2.06738	81.6473	1.3547	81.6473	1.71455	81.6473	0.977372	81.6473	2.24126	81.6473	0.829796	81.6473	3.93363	81.6473	1.9962	81.6473	3.17429	81.6473	1.13695	81.6473	0.69761	81.6473	2.47115	81.6473	4.41051
81.7065	1.50861	81.7065	0.388156	81.7065	4.15989	81.7065	2.22038	81.7065	1.82428	81.7065	7.29767	81.7065	2.96433	81.7065	2.65402	81.7065	5.25177			81.7065	3.39569	81.7065	8.33578	81.7065	2.12898	81.7065	1.38816	81.7065	1.73742	81.7065	0.987687	81.7065	2.19115	81.7065	0.818665	81.7065	4.12034	81.7065	2.07827	81.7065	3.29586	81.7065	1.16114	81.7065	0.688185	81.7065	2.45876	81.7065	4.38046
81.7657	1.4955	81.7657	0.385481	81.7657	4.32068	81.7657	2.17323	81.7657	1.70786	81.7657	7.54319	81.7657	3.0274	81.7657	2.74546	81.7657	5.508			81.7657	3.5448	81.7657	8.867	81.7657	2.17709	81.7657	1.40572	81.7657	1.75819	81.7657	0.990272	81.7657	2.11165	81.7657	0.7946	81.7657	4.30373	81.7657	2.14664	81.7657	3.38192	81.7657	1.18834	81.7657	0.677284	81.7657	2.39913	81.7657	4.28166
81.8249	1.47638	81.8249	0.371269	81.8249	4.45535	81.8249	2.11927	81.8249	1.58485	81.8249	7.66235	81.8249	3.07118	81.8249	2.81666	81.8249	5.78029			81.8249	3.69919	81.8249	9.46234	81.8249	2.22268	81.8249	1.41421	81.8249	1.7811	81.8249	0.984706	81.8249	2.01559	81.8249	0.762382	81.8249	4.49391	81.8249	2.20032	81.8249	3.43454	81.8249	1.226	81.8249	0.668722	81.8249	2.29992	81.8249	4.12252
81.8841	1.45362	81.8841	0.346177	81.8841	4.56067	81.8841	2.0631	81.8841	1.463	81.8841	7.64237	81.8841	3.09866	81.8841	2.87048	81.8841	6.07287			81.8841	3.86674	81.8841	10.1328	81.8841	2.2676	81.8841	1.4194	81.8841	1.80785	81.8841	0.969639	81.8841	1.90987	81.8841	0.725503	81.8841	4.69491	81.8841	2.23914	81.8841	3.4569	81.8841	1.27887	81.8841	0.665698	81.8841	2.17048	81.8841	3.90878
81.9433	1.42889	81.9433	0.313903	81.9433	4.61911	81.9433	2.00154	81.9433	1.34288	81.9433	7.45876	81.9433	3.10108	81.9433	2.89478	81.9433	6.38153			81.9433	4.04428	81.9433	10.857	81.9433	2.30134	81.9433	1.42091	81.9433	1.83404	81.9433	0.944669	81.9433	1.79409	81.9433	0.685488	81.9433	4.90009	81.9433	2.25794	81.9433	3.44038	81.9433	1.34473	81.9433	0.669005	81.9433	2.0144	81.9433	3.63957
82.0025	1.40377	82.0025	0.279566	82.0025	4.61669	82.0025	1.93373	82.0025	1.22539	82.0025	7.10327	82.0025	3.07168	82.0025	2.87787	82.0025	6.70854			82.0025	4.23193	82.0025	11.6187	82.0025	2.31572	82.0025	1.41696	82.0025	1.86074	82.0025	0.910992	82.0025	1.67049	82.0025	0.645146	82.0025	5.10934	82.0025	2.25167	82.0025	3.37833	82.0025	1.42212	82.0025	0.678748	82.0025	1.83907	82.0025	3.32129
82.0617	1.38057	82.0617	0.24791	82.0617	4.55463	82.0617	1.86476	82.0617	1.11586	82.0617	6.60345	82.0617	3.01726	82.0617	2.81997	82.0617	7.06639			82.0617	4.43948	82.0617	12.4257	82.0617	2.317	82.0617	1.40734	82.0617	1.89595	82.0617	0.871771	82.0617	1.54764	82.0617	0.607907	82.0617	5.3355	82.0617	2.21827	82.0617	3.275	82.0617	1.51272	82.0617	0.694522	82.0617	1.65729	82.0617	2.97536
82.1209	1.3613	82.1209	0.221055	82.1209	4.4391	82.1209	1.79846	82.1209	1.01916	82.1209	5.99967	82.1209	2.94761	82.1209	2.72635	82.1209	7.46381			82.1209	4.67375	82.1209	13.2775	82.1209	2.31725	82.1209	1.39453	82.1209	1.94433	82.1209	0.829186	82.1209	1.43414	82.1209	0.576178	82.1209	5.59037	82.1209	2.15633	82.1209	3.13994	82.1209	1.61838	82.1209	0.716764	82.1209	1.47934	82.1209	2.62419
82.1801	1.34556	82.1801	0.198486	82.1801	4.27438	82.1801	1.73447	82.1801	0.93479	82.1801	5.33178	82.1801	2.86742	82.1801	2.6031	82.1801	7.8998			82.1801	4.9368	82.1801	14.1423	82.1801	2.3221	82.1801	1.38088	82.1801	2.00825	82.1801	0.783607	82.1801	1.33391	82.1801	0.550358	82.1801	5.87712	82.1801	2.06652	82.1801	2.98143	82.1801	1.7405	82.1801	0.747629	82.1801	1.31394	82.1801	2.28029
82.2393	1.33363	82.2393	0.180854	82.2393	4.06767	82.2393	1.67154	82.2393	0.860267	82.2393	4.64352	82.2393	2.78316	82.2393	2.45607	82.2393	8.37644			82.2393	5.23692	82.2393	14.9785	82.2393	2.33518	82.2393	1.36729	82.2393	2.09205	82.2393	0.737555	82.2393	1.24993	82.2393	0.530686	82.2393	6.19579	82.2393	1.9535	82.2393	2.80766	82.2393	1.87901	82.2393	0.787681	82.2393	1.16917	82.2393	1.95536
82.2985	1.32875	82.2985	0.169612	82.2985	3.82917	82.2985	1.60856	82.2985	0.794586	82.2985	3.97525	82.2985	2.70407	82.2985	2.29241	82.2985	8.90815			82.2985	5.58201	82.2985	15.7426	82.2985	2.35926	82.2985	1.35547	82.2985	2.20117	82.2985	0.694087	82.2985	1.18296	82.2985	0.516344	82.2985	6.54448	82.2985	1.82503	82.2985	2.62772	82.2985	2.03226	82.2985	0.834046	82.2985	1.04974	82.2985	1.66234
82.3577	1.33088	82.3577	0.16503	82.3577	3.56361	82.3577	1.54307	82.3577	0.736994	82.3577	3.35251	82.3577	2.63272	82.3577	2.11822	82.3577	9.49501			82.3577	5.95974	82.3577	16.3626	82.3577	2.38951	82.3577	1.34476	82.3577	2.33844	82.3577	0.653975	82.3577	1.12867	82.3577	0.505298	82.3577	6.91111	82.3577	1.68606	82.3577	2.44505	82.3577	2.19531	82.3577	0.882938	82.3577	0.957004	82.3577	1.40805
82.4169	1.33289	82.4169	0.164097	82.4169	3.26241	82.4169	1.46918	82.4169	0.682298	82.4169	2.78236	82.4169	2.56164	82.4169	1.93402	82.4169	10.093			82.4169	6.33305	82.4169	16.7058	82.4169	2.41124	82.4169	1.3285	82.4169	2.4948	82.4169	0.615494	82.4169	1.08046	82.4169	0.494703	82.4169	7.26453	82.4169	1.53581	82.4169	2.25313	82.4169	2.35459	82.4169	0.927103	82.4169	0.887124	82.4169	1.19118
82.4761	1.33157	82.4761	0.162262	82.4761	2.92403	82.4761	1.38403	82.4761	0.627427	82.4761	2.27248	82.4761	2.49082	82.4761	1.74634	82.4761	10.6748			82.4761	6.68183	82.4761	16.6754	82.4761	2.41671	82.4761	1.30323	82.4761	2.66354	82.4761	0.578305	82.4761	1.03559	82.4761	0.482382	82.4761	7.59037	82.4761	1.37914	82.4761	2.05305	82.4761	2.49655	82.4761	0.961069	82.4761	0.835313	82.4761	1.00787
82.5353	1.3301	82.5353	0.158381	82.5353	2.56962	82.5353	1.29358	82.5353	0.575983	82.5353	1.83824	82.5353	2.43419	82.5353	1.57065	82.5353	11.2732			82.5353	7.02646	82.5353	16.3053	82.5353	2.41454	82.5353	1.27394	82.5353	2.8563	82.5353	0.544903	82.5353	0.995936	82.5353	0.469681	82.5353	7.91868	82.5353	1.22907	82.5353	1.86273	82.5353	2.61993	82.5353	0.987923	82.5353	0.79946	82.5353	0.856532
82.5945	1.33152	82.5945	0.152951	82.5945	2.22497	82.5945	1.20824	82.5945	0.531528	82.5945	1.49075	82.5945	2.40234	82.5945	1.41983	82.5945	11.9299			82.5945	7.39934	82.5945	15.6801	82.5945	2.41561	82.5945	1.2454	82.5945	3.08952	82.5945	0.517363	82.5945	0.964192	82.5945	0.460407	82.5945	8.29224	82.5945	1.09647	82.5945	1.69993	82.5945	2.72921	82.5945	1.01345	82.5945	0.779032	82.5945	0.737841
82.6537	1.33685	82.6537	0.145517	82.6537	1.90185	82.6537	1.13365	82.6537	0.493875	82.6537	1.22779	82.6537	2.39078	82.6537	1.29789	82.6537	12.6313			82.6537	7.80973	82.6537	14.8349	82.6537	2.42036	82.6537	1.21463	82.6537	3.36791	82.6537	0.494344	82.6537	0.93957	82.6537	0.456603	82.6537	8.7199	82.6537	0.985457	82.6537	1.56919	82.6537	2.82162	82.6537	1.03951	82.6537	0.773636	82.6537	0.648823
82.7129	1.34645	82.7129	0.137768	82.7129	1.60361	82.7129	1.07037	82.7129	0.46067	82.7129	1.03816	82.7129	2.3928	82.7129	1.2049	82.7129	13.3315			82.7129	8.26093	82.7129	13.7973	82.7129	2.42489	82.7129	1.17769	82.7129	3.69213	82.7129	0.475218	82.7129	0.921333	82.7129	0.457219	82.7129	9.18579	82.7129	0.894552	82.7129	1.46978	82.7129	2.89084	82.7129	1.0678	82.7129	0.782724	82.7129	0.584626
82.7721	1.36384	82.7721	0.133454	82.7721	1.33593	82.7721	1.02137	82.7721	0.430945	82.7721	0.912431	82.7721	2.41391	82.7721	1.14326	82.7721	14.0155			82.7721	8.77843	82.7721	12.6424	82.7721	2.43019	82.7721	1.1356	82.7721	4.06892	82.7721	0.463788	82.7721	0.911579	82.7721	0.462922	82.7721	9.68709	82.7721	0.820808	82.7721	1.40467	82.7721	2.9372	82.7721	1.1034	82.7721	0.805639	82.7721	0.54305
82.8313	1.39359	82.8313	0.134247	82.8313	1.10337	82.8313	0.990766	82.8313	0.405762	82.8313	0.839916	82.8313	2.45536	82.8313	1.11172	82.8313	14.6422			82.8313	9.37775	82.8313	11.4342	82.8313	2.43287	82.8313	1.08702	82.8313	4.49012	82.8313	0.461188	82.8313	0.910949	82.8313	0.473242	82.8313	10.1958	82.8313	0.763312	82.8313	1.37258	82.8313	2.96014	82.8313	1.14579	82.8313	0.841071	82.8313	0.520793
82.8905	1.43982	82.8905	0.139194	82.8905	0.907983	82.8905	0.981053	82.8905	0.386737	82.8905	0.807891	82.8905	2.51075	82.8905	1.10623	82.8905	15.1442			82.8905	10.0693	82.8905	10.2265	82.8905	2.42888	82.8905	1.02953	82.8905	4.93561	82.8905	0.465113	82.8905	0.9195	82.8905	0.486673	82.8905	10.6641	82.8905	0.723328	82.8905	1.36756	82.8905	2.95696	82.8905	1.19072	82.8905	0.888184	82.8905	0.514026
82.9497	1.49989	82.9497	0.145836	82.9497	0.746167	82.9497	0.989605	82.9497	0.372753	82.9497	0.805262	82.9497	2.5673	82.9497	1.11868	82.9497	15.4146			82.9497	10.8265	82.9497	9.03775	82.9497	2.41011	82.9497	0.961417	82.9497	5.37307	82.9497	0.472082	82.9497	0.932297	82.9497	0.500665	82.9497	11.0107	82.9497	0.698402	82.9497	1.38012	82.9497	2.9172	82.9497	1.23169	82.9497	0.940557	82.9497	0.518235
83.0089	1.56552	83.0089	0.151072	83.0089	0.608999	83.0089	1.00881	83.0089	0.362197	83.0089	0.819089	83.0089	2.60219	83.0089	1.1357	83.0089	15.291			83.0089	11.5761	83.0089	7.84711	83.0089	2.35718	83.0089	0.881574	83.0089	5.75242	83.0089	0.477293	83.0089	0.939178	83.0089	0.510099	83.0089	11.107	83.0089	0.681073	83.0089	1.39793	83.0089	2.82044	83.0089	1.25822	83.0089	0.985681	83.0089	0.52542
83.0681	1.63635	83.0681	0.154284	83.0681	0.491548	83.0681	1.03417	83.0681	0.355531	83.0681	0.840948	83.0681	2.60496	83.0681	1.14994	83.0681	14.7153			83.0681	12.2853	83.0681	6.67364	83.0681	2.26202	83.0681	0.7928	83.0681	6.04556	83.0681	0.478075	83.0681	0.936777	83.0681	0.513866	83.0681	10.8919	83.0681	0.666288	83.0681	1.41425	83.0681	2.66275	83.0681	1.26771	83.0681	1.01838	83.0681	0.531325
83.1273	1.71774	83.1273	0.157042	83.1273	0.39276	83.1273	1.06463	83.1273	0.35163	83.1273	0.87022	83.1273	2.58127	83.1273	1.1625	83.1273	13.7499			83.1273	12.951	83.1273	5.56642	83.1273	2.13485	83.1273	0.699577	83.1273	6.24727	83.1273	0.474956	83.1273	0.927603	83.1273	0.513976	83.1273	10.3881	83.1273	0.653795	83.1273	1.42481	83.1273	2.45748	83.1273	1.26463	83.1273	1.04023	83.1273	0.536919
83.1865	1.81323	83.1865	0.158686	83.1865	0.312204	83.1865	1.09696	83.1865	0.347883	83.1865	0.906415	83.1865	2.53631	83.1865	1.17505	83.1865	12.4802			83.1865	13.5385	83.1865	4.56257	83.1865	1.98921	83.1865	0.606902	83.1865	6.34808	83.1865	0.469135	83.1865	0.910706	83.1865	0.512312	83.1865	9.63296	83.1865	0.644256	83.1865	1.42567	83.1865	2.22252	83.1865	1.25164	83.1865	1.05198	83.1865	0.542723
83.2457	1.92616	83.2457	0.158573	83.2457	0.248318	83.2457	1.1272	83.2457	0.343119	83.2457	0.946888	83.2457	2.47441	83.2457	1.18598	83.2457	10.997			83.2457	13.9807	83.2457	3.67949	83.2457	1.83548	83.2457	0.519723	83.2457	6.33331	83.2457	0.461666	83.2457	0.88392	83.2457	0.510942	83.2457	8.67069	83.2457	0.636929	83.2457	1.41531	83.2457	1.9783	83.2457	1.22967	83.2457	1.05322	83.2457	0.548823
83.3049	2.06442	83.3049	0.158968	83.3049	0.197454	83.3049	1.15509	83.3049	0.337807	83.3049	0.990423	83.3049	2.40603	83.3049	1.19357	83.3049	9.42402			83.3049	14.2142	83.3049	2.9239	83.3049	1.68508	83.3049	0.442351	83.3049	6.19635	83.3049	0.45435	83.3049	0.851712	83.3049	0.513727	83.3049	7.57908	83.3049	0.632322	83.3049	1.3954	83.3049	1.74324	83.3049	1.20253	83.3049	1.04443	83.3049	0.55623
83.3641	2.2338	83.3641	0.160582	83.3641	0.157748	83.3641	1.18135	83.3641	0.333117	83.3641	1.03737	83.3641	2.34194	83.3641	1.19491	83.3641	7.87749			83.3641	14.192	83.3641	2.29448	83.3641	1.54875	83.3641	0.376855	83.3641	5.94032	83.3641	0.448129	83.3641	0.820399	83.3641	0.524314	83.3641	6.44141	83.3641	0.629436	83.3641	1.36722	83.3641	1.5304	83.3641	1.1761	83.3641	1.02681	83.3641	0.566461
83.4232	2.43246	83.4232	0.161735	83.4232	0.130052	83.4232	1.20604	83.4232	0.330155	83.4232	1.08842	83.4232	2.28864	83.4232	1.18769	83.4232	6.42602			83.4232	13.886	83.4232	1.78482	83.4232	1.43451	83.4232	0.323402	83.4232	5.57506	83.4232	0.443289	83.4232	0.791663	83.4232	0.543224	83.4232	5.31392	83.4232	0.624665	83.4232	1.32964	83.4232	1.34779	83.4232	1.15302	83.4232	1.00031	83.4232	0.580237
83.4824	2.65766	83.4824	0.161511	83.4824	0.114756	83.4824	1.23062	83.4824	0.328974	83.4824	1.14504	83.4824	2.25313	83.4824	1.17435	83.4824	5.12745			83.4824	13.2969	83.4824	1.38582	83.4824	1.35325	83.4824	0.281547	83.4824	5.12483	83.4824	0.440749	83.4824	0.766422	83.4824	0.568601	83.4824	4.25217	83.4824	0.616787	83.4824	1.28241	83.4824	1.20057	83.4824	1.13333	83.4824	0.964939	83.4824	0.598065
83.5416	2.91146	83.5416	0.161497	83.5416	0.109057	83.5416	1.25626	83.5416	0.327665	83.5416	1.20717	83.5416	2.24394	83.5416	1.16056	83.5416	4.03202			83.5416	12.4532	83.5416	1.08451	83.5416	1.31689	83.5416	0.249181	83.5416	4.62487	83.5416	0.442827	83.5416	0.74504	83.5416	0.598173	83.5416	3.31007	83.5416	0.608322	83.5416	1.22693	83.5416	1.09204	83.5416	1.11789	83.5416	0.922502	83.5416	0.622346
83.6008	3.19161	83.6008	0.163978	83.6008	0.108551	83.6008	1.28086	83.6008	0.324641	83.6008	1.27062	83.6008	2.26215	83.6008	1.1485	83.6008	3.15804			83.6008	11.3798	83.6008	0.865748	83.6008	1.33001	83.6008	0.223798	83.6008	4.10436	83.6008	0.450953	83.6008	0.725002	83.6008	0.630881	83.6008	2.51631	83.6008	0.601766	83.6008	1.16362	83.6008	1.0217	83.6008	1.1075	83.6008	0.873984	83.6008	0.654138
83.66	3.47749	83.66	0.168197	83.66	0.109322	83.66	1.29764	83.66	0.320953	83.66	1.32594	83.66	2.29544	83.66	1.13551	83.66	2.48747			83.66	10.0944	83.66	0.709683	83.66	1.39261	83.66	0.203607	83.66	3.58178	83.66	0.464454	83.66	0.70461	83.66	0.664881	83.66	1.87211	83.66	0.596615	83.66	1.09139	83.66	0.983151	83.66	1.09893	83.66	0.818143	83.66	0.690331
83.7192	3.75033	83.7192	0.173232	83.7192	0.109913	83.7192	1.30324	83.7192	0.317009	83.7192	1.36785	83.7192	2.33206	83.7192	1.12273	83.7192	1.98932			83.7192	8.66828	83.7192	0.597047	83.7192	1.51255	83.7192	0.187342	83.7192	3.08332	83.7192	0.482707	83.7192	0.685237	83.7192	0.69905	83.7192	1.36769	83.7192	0.593727	83.7192	1.01289	83.7192	0.970545	83.7192	1.09057	83.7192	0.755637	83.7192	0.72862
83.7784	4.00788	83.7784	0.18066	83.7784	0.111346	83.7784	1.30076	83.7784	0.311357	83.7784	1.39969	83.7784	2.37001	83.7784	1.11691	83.7784	1.63597			83.7784	7.2185	83.7784	0.516082	83.7784	1.70113	83.7784	0.173589	83.7784	2.64046	83.7784	0.505185	83.7784	0.669291	83.7784	0.735885	83.7784	0.990238	83.7784	0.595386	83.7784	0.934635	83.7784	0.981261	83.7784	1.08618	83.7784	0.690731	83.7784	0.77086
83.8376	4.24629	83.8376	0.190967	83.8376	0.113704	83.8376	1.29145	83.8376	0.305112	83.8376	1.42257	83.8376	2.40857	83.8376	1.12293	83.8376	1.39948			83.8376	5.84589	83.8376	0.458389	83.8376	1.96001	83.8376	0.161905	83.8376	2.27098	83.8376	0.531032	83.8376	0.660852	83.8376	0.777828	83.8376	0.722171	83.8376	0.599922	83.8376	0.860748	83.8376	1.01347	83.8376	1.08577	83.8376	0.629231	83.8376	0.818733
83.8968	4.451	83.8968	0.204203	83.8968	0.116497	83.8968	1.27413	83.8968	0.300317	83.8968	1.43512	83.8968	2.44299	83.8968	1.13994	83.8968	1.25131			83.8968	4.61476	83.8968	0.41717	83.8968	2.28041	83.8968	0.153855	83.8968	1.9787	83.8968	0.558891	83.8968	0.66284	83.8968	0.824502	83.8968	0.542363	83.8968	0.607058	83.8968	0.790667	83.8968	1.06209	83.8968	1.08547	83.8968	0.576571	83.8968	0.870889
83.956	4.60058	83.956	0.221192	83.956	0.118916	83.956	1.24626	83.956	0.297333	83.956	1.43682	83.956	2.46445	83.956	1.16365	83.956	1.16607			83.956	3.55699	83.956	0.387863	83.956	2.6438	83.956	0.149451	83.956	1.75858	83.956	0.587684	83.956	0.673366	83.956	0.872995	83.956	0.429761	83.956	0.619562	83.956	0.721232	83.956	1.11851	83.956	1.08087	83.956	0.535958	83.956	0.924781
84.0152	4.67534	84.0152	0.239873	84.0152	0.12044	84.0152	1.20503	84.0152	0.295975	84.0152	1.42663	84.0152	2.45999	84.0152	1.19133	84.0152	1.11939			84.0152	2.68131	84.0152	0.366967	84.0152	3.01642	84.0152	0.145535	84.0152	1.59644	84.0152	0.616937	84.0152	0.68714	84.0152	0.91698	84.0152	0.363745	84.0152	0.634593	84.0152	0.651633	84.0152	1.17731	84.0152	1.06646	84.0152	0.507478	84.0152	0.978956
84.0744	4.672	84.0744	0.257211	84.0744	0.120883	84.0744	1.1522	84.0744	0.295198	84.0744	1.40549	84.0744	2.42176	84.0744	1.22356	84.0744	1.09179			84.0744	1.98642	84.0744	0.350753	84.0744	3.36369	84.0744	0.141262	84.0744	1.47765	84.0744	0.647087	84.0744	0.699634	84.0744	0.950585	84.0744	0.328058	84.0744	0.647608	84.0744	0.583365	84.0744	1.23661	84.0744	1.04046	84.0744	0.490367	84.0744	1.03342
84.1336	4.58991	84.1336	0.271114	84.1336	0.120576	84.1336	1.08882	84.1336	0.294017	84.1336	1.37158	84.1336	2.34484	84.1336	1.25697	84.1336	1.07078			84.1336	1.46054	84.1336	0.3366	84.1336	3.64967	84.1336	0.137911	84.1336	1.39049	84.1336	0.676914	84.1336	0.708251	84.1336	0.970703	84.1336	0.311194	84.1336	0.655706	84.1336	0.515268	84.1336	1.29027	84.1336	1.00157	84.1336	0.482634	84.1336	1.08577
84.1928	4.42358	84.1928	0.280624	84.1928	0.12095	84.1928	1.01235	84.1928	0.291246	84.1928	1.32058	84.1928	2.22314	84.1928	1.28403	84.1928	1.04661			84.1928	1.07317	84.1928	0.324984	84.1928	3.82132	84.1928	0.134534	84.1928	1.32106	84.1928	0.703442	84.1928	0.71081	84.1928	0.975108	84.1928	0.302561	84.1928	0.656252	84.1928	0.447329	84.1928	1.32704	84.1928	0.947754	84.1928	0.479502	84.1928	1.13286
84.252	4.19217	84.252	0.287743	84.252	0.121576	84.252	0.926357	84.252	0.2868	84.252	1.25732	84.252	2.06477	84.252	1.3034	84.252	1.01707			84.252	0.792896	84.252	0.316866	84.252	3.8449	84.252	0.1308	84.252	1.26145	84.252	0.726678	84.252	0.708354	84.252	0.965246	84.252	0.296147	84.252	0.652297	84.252	0.384687	84.252	1.34379	84.252	0.883791	84.252	0.477999	84.252	1.17514
84.3112	3.9227	84.3112	0.293087	84.3112	0.121172	84.3112	0.838524	84.3112	0.283053	84.3112	1.18935	84.3112	1.88384	84.3112	1.31789	84.3112	0.985201			84.3112	0.600907	84.3112	0.311876	84.3112	3.71594	84.3112	0.127098	84.3112	1.21057	84.3112	0.746478	84.3112	0.703099	84.3112	0.943636	84.3112	0.290449	84.3112	0.648946	84.3112	0.332172	84.3112	1.34268	84.3112	0.815326	84.3112	0.478567	84.3112	1.21181
84.3704	3.62197	84.3704	0.292589	84.3704	0.11985	84.3704	0.752367	84.3704	0.279955	84.3704	1.11626	84.3704	1.68852	84.3704	1.32158	84.3704	0.949731			84.3704	0.47871	84.3704	0.309297	84.3704	3.43325	84.3704	0.123806	84.3704	1.16376	84.3704	0.760998	84.3704	0.695575	84.3704	0.907831	84.3704	0.283866	84.3704	0.645482	84.3704	0.289163	84.3704	1.31927	84.3704	0.741789	84.3704	0.481036	84.3704	1.23712
84.4296	3.30043	84.4296	0.283323	84.4296	0.119351	84.4296	0.670288	84.4296	0.27648	84.4296	1.03799	84.4296	1.48881	84.4296	1.30698	84.4296	0.907553			84.4296	0.40537	84.4296	0.308765	84.4296	3.02079	84.4296	0.121951	84.4296	1.11669	84.4296	0.77042	84.4296	0.688258	84.4296	0.857672	84.4296	0.275188	84.4296	0.639977	84.4296	0.25269	84.4296	1.27069	84.4296	0.66417	84.4296	0.48378	84.4296	1.24704
84.4888	2.97574	84.4888	0.266283	84.4888	0.120854	84.4888	0.594318	84.4888	0.273412	84.4888	0.957919	84.4888	1.29549	84.4888	1.27477	84.4888	0.858379			84.4888	0.366387	84.4888	0.308574	84.4888	2.52768	84.4888	0.12256	84.4888	1.06736	84.4888	0.774819	84.4888	0.682916	84.4888	0.797682	84.4888	0.265288	84.4888	0.631738	84.4888	0.221384	84.4888	1.19929	84.4888	0.586654	84.4888	0.483476	84.4888	1.24252
84.548	2.65877	84.548	0.245042	84.548	0.122206	84.548	0.524042	84.548	0.27065	84.548	0.878008	84.548	1.11845	84.548	1.22893	84.548	0.804341			84.548	0.349907	84.548	0.305455	84.548	2.0108	84.548	0.125063	84.548	1.01166	84.548	0.773083	84.548	0.679303	84.548	0.730851	84.548	0.256876	84.548	0.618737	84.548	0.195484	84.548	1.10939	84.548	0.513888	84.548	0.477108	84.548	1.22516
84.6072	2.35545	84.6072	0.224064	84.6072	0.121075	84.6072	0.459794	84.6072	0.268029	84.6072	0.798749	84.6072	0.964949	84.6072	1.17168	84.6072	0.747467			84.6072	0.345673	84.6072	0.298006	84.6072	1.52072	84.6072	0.127327	84.6072	0.946744	84.6072	0.763988	84.6072	0.676184	84.6072	0.658614	84.6072	0.252105	84.6072	0.600354	84.6072	0.174774	84.6072	1.00714	84.6072	0.450027	84.6072	0.464118	84.6072	1.19392
84.6664	2.0704	84.6664	0.204459	84.6664	0.118766	84.6664	0.40374	84.6664	0.266211	84.6664	0.721112	84.6664	0.836622	84.6664	1.10383	84.6664	0.688923			84.6664	0.34743	84.6664	0.286518	84.6664	1.0903	84.6664	0.128897	84.6664	0.872337	84.6664	0.74671	84.6664	0.671149	84.6664	0.584296	84.6664	0.249721	84.6664	0.579333	84.6664	0.158609	84.6664	0.901657	84.6664	0.397413	84.6664	0.445093	84.6664	1.14787
84.7256	1.80915	84.7256	0.185367	84.7256	0.117523	84.7256	0.356903	84.7256	0.265821	84.7256	0.646929	84.7256	0.732884	84.7256	1.02823	84.7256	0.630898			84.7256	0.351026	84.7256	0.271288	84.7256	0.739185	84.7256	0.13057	84.7256	0.791378	84.7256	0.721356	84.7256	0.663063	84.7256	0.513028	84.7256	0.247639	84.7256	0.559315	84.7256	0.147372	84.7256	0.801997	84.7256	0.356609	84.7256	0.420327	84.7256	1.08926
84.7848	1.57327	84.7848	0.166562	84.7848	0.116012	84.7848	0.318077	84.7848	0.266229	84.7848	0.575859	84.7848	0.652591	84.7848	0.947995	84.7848	0.574888			84.7848	0.35188	84.7848	0.252304	84.7848	0.471497	84.7848	0.131933	84.7848	0.710043	84.7848	0.688195	84.7848	0.650253	84.7848	0.447143	84.7848	0.245361	84.7848	0.542432	84.7848	0.140388	84.7848	0.710311	84.7848	0.326578	84.7848	0.389787	84.7848	1.02082
84.844	1.35797	84.844	0.148971	84.844	0.111661	84.844	0.2849	84.844	0.265999	84.844	0.506542	84.844	0.591239	84.844	0.864767	84.844	0.521225			84.844	0.347056	84.844	0.230358	84.844	0.28056	84.844	0.131563	84.844	0.631705	84.844	0.647167	84.844	0.631912	84.844	0.385997	84.844	0.24191	84.844	0.529417	84.844	0.136665	84.844	0.625477	84.844	0.304507	84.844	0.354736	84.844	0.942334
84.9032	1.15949	84.9032	0.134262	84.9032	0.104775	84.9032	0.256126	84.9032	0.265552	84.9032	0.439503	84.9032	0.542115	84.9032	0.779512	84.9032	0.471275			84.9032	0.337001	84.9032	0.207062	84.9032	0.153193	84.9032	0.129559	84.9032	0.55525	84.9032	0.598387	84.9032	0.611295	84.9032	0.327471	84.9032	0.235279	84.9032	0.519677	84.9032	0.135209	84.9032	0.546875	84.9032	0.28727	84.9032	0.317627	84.9032	0.852969
84.9624	0.978536	84.9624	0.123438	84.9624	0.0969651	84.9624	0.231506	84.9624	0.265527	84.9624	0.376154	84.9624	0.498189	84.9624	0.692644	84.9624	0.425295			84.9624	0.321718	84.9624	0.184575	84.9624	0.0744573	84.9624	0.126075	84.9624	0.479616	84.9624	0.542696	84.9624	0.591056	84.9624	0.272035	84.9624	0.227232	84.9624	0.510926	84.9624	0.133532	84.9624	0.475133	84.9624	0.273695	84.9624	0.281588	84.9624	0.754402
85.0216	0.816763	85.0216	0.117124	85.0216	0.0899011	85.0216	0.210012	85.0216	0.265217	85.0216	0.318254	85.0216	0.454229	85.0216	0.606008	85.0216	0.382727			85.0216	0.301527	85.0216	0.165949	85.0216	0.0312815	85.0216	0.120976	85.0216	0.406401	85.0216	0.483267	85.0216	0.572295	85.0216	0.223302	85.0216	0.222884	85.0216	0.500798	85.0216	0.129851	85.0216	0.412333	85.0216	0.263582	85.0216	0.249427	85.0216	0.650594
85.0808	0.676516	85.0808	0.114251	85.0808	0.0842755	85.0808	0.190774	85.0808	0.263677	85.0808	0.268776	85.0808	0.410482	85.0808	0.523866	85.0808	0.344499			85.0808	0.278325	85.0808	0.153205	85.0808	0.013064	85.0808	0.115242	85.0808	0.339589	85.0808	0.424763	85.0808	0.556834	85.0808	0.184726	85.0808	0.222906	85.0808	0.489191	85.0808	0.124597	85.0808	0.360937	85.0808	0.257234	85.0808	0.222971	85.0808	0.548708
85.14	0.559118	85.14	0.111556	85.14	0.0799789	85.14	0.17434	85.14	0.259346	85.14	0.230561	85.14	0.370534	85.14	0.450195	85.14	0.310642			85.14	0.254413	85.14	0.145886	85.14	0.0112239	85.14	0.109634	85.14	0.282221	85.14	0.370582	85.14	0.54496	85.14	0.157686	85.14	0.223461	85.14	0.476236	85.14	0.119176	85.14	0.321261	85.14	0.253713	85.14	0.201973	85.14	0.456186
85.1992	0.464215	85.1992	0.10766	85.1992	0.0787194	85.1992	0.162816	85.1992	0.252907	85.1992	0.202792	85.1992	0.336914	85.1992	0.38607	85.1992	0.280781			85.1992	0.232153	85.1992	0.142514	85.1992	0.0208016	85.1992	0.105106	85.1992	0.235973	85.1992	0.322625	85.1992	0.536155	85.1992	0.139531	85.1992	0.223456	85.1992	0.463394	85.1992	0.114802	85.1992	0.291808	85.1992	0.251621	85.1992	0.183769	85.1992	0.377124
85.2584	0.390876	85.2584	0.103416	85.2584	0.0807079	85.2584	0.157643	85.2584	0.248439	85.2584	0.182457	85.2584	0.310401	85.2584	0.331003	85.2584	0.255431			85.2584	0.213057	85.2584	0.142267	85.2584	0.038793	85.2584	0.102856	85.2584	0.202479	85.2584	0.280978	85.2584	0.530269	85.2584	0.12636	85.2584	0.224588	85.2584	0.45432	85.2584	0.112629	85.2584	0.272211	85.2584	0.251801	85.2584	0.16714	85.2584	0.31296
85.3176	0.336926	85.3176	0.0988942	85.3176	0.0829029	85.3176	0.156875	85.3176	0.247637	85.3176	0.168101	85.3176	0.290917	85.3176	0.285745	85.3176	0.234677			85.3176	0.195939	85.3176	0.143995	85.3176	0.0595308	85.3176	0.102202	85.3176	0.180493	85.3176	0.245149	85.3176	0.526226	85.3176	0.117082	85.3176	0.225738	85.3176	0.449625	85.3176	0.112698	85.3176	0.2601	85.3176	0.254085	85.3176	0.152538	85.3176	0.262371
85.3768	0.298417	85.3768	0.0939935	85.3768	0.0836906	85.3768	0.156768	85.3768	0.248568	85.3768	0.159359	85.3768	0.276601	85.3768	0.252707	85.3768	0.217157			85.3768	0.179848	85.3768	0.146202	85.3768	0.0760192	85.3768	0.101118	85.3768	0.1658	85.3768	0.215398	85.3768	0.522836	85.3768	0.111284	85.3768	0.224935	85.3768	0.447724	85.3768	0.115057	85.3768	0.251071	85.3768	0.254604	85.3768	0.139499	85.3768	0.222215
85.436	0.271689	85.436	0.0891463	85.436	0.0841218	85.436	0.155999	85.436	0.250054	85.436	0.154688	85.436	0.264829	85.436	0.232002	85.436	0.201674			85.436	0.1658	85.436	0.147881	85.436	0.0849927	85.436	0.0988008	85.436	0.155298	85.436	0.190579	85.436	0.520078	85.436	0.107299	85.436	0.22253	85.436	0.448186	85.436	0.119461	85.436	0.243488	85.436	0.251005	85.436	0.126939	85.436	0.191437
85.4952	0.252915	85.4952	0.084624	85.4952	0.0849748	85.4952	0.155048	85.4952	0.251574	85.4952	0.152119	85.4952	0.253988	85.4952	0.219373	85.4952	0.188799			85.4952	0.154333	85.4952	0.148034	85.4952	0.0878952	85.4952	0.0958666	85.4952	0.147673	85.4952	0.168618	85.4952	0.517518	85.4952	0.103971	85.4952	0.219327	85.4952	0.449843	85.4952	0.123326	85.4952	0.239175	85.4952	0.245594	85.4952	0.114687	85.4952	0.170212
85.5544	0.238629	85.5544	0.0813444	85.5544	0.0848809	85.5544	0.153541	85.5544	0.252035	85.5544	0.150653	85.5544	0.243593	85.5544	0.211709	85.5544	0.180513			85.5544	0.145834	85.5544	0.146282	85.5544	0.0878218	85.5544	0.0927972	85.5544	0.142723	85.5544	0.14882	85.5544	0.514871	85.5544	0.102236	85.5544	0.216448	85.5544	0.451273	85.5544	0.124766	85.5544	0.239619	85.5544	0.24032	85.5544	0.104456	85.5544	0.157155
85.6136	0.22665	85.6136	0.0806633	85.6136	0.0820894	85.6136	0.150051	85.6136	0.250897	85.6136	0.148741	85.6136	0.234088	85.6136	0.208987	85.6136	0.178504			85.6136	0.140433	85.6136	0.143015	85.6136	0.0873268	85.6136	0.0893758	85.6136	0.139792	85.6136	0.132954	85.6136	0.514742	85.6136	0.103746	85.6136	0.215094	85.6136	0.452896	85.6136	0.124492	85.6136	0.2431	85.6136	0.236078	85.6136	0.0990257	85.6136	0.150546
85.6728	0.215501	85.6728	0.0819053	85.6728	0.0781618	85.6728	0.14447	85.6728	0.247625	85.6728	0.146034	85.6728	0.225705	85.6728	0.20962	85.6728	0.181184			85.6728	0.136342	85.6728	0.137958	85.6728	0.0877856	85.6728	0.0858523	85.6728	0.137063	85.6728	0.122801	85.6728	0.518813	85.6728	0.107011	85.6728	0.216566	85.6728	0.453974	85.6728	0.124733	85.6728	0.246437	85.6728	0.235621	85.6728	0.0997167	85.6728	0.149372
85.732	0.205738	85.732	0.08391	85.732	0.0768056	85.732	0.139153	85.732	0.243359	85.732	0.144505	85.732	0.217701	85.732	0.210776	85.732	0.185878			85.732	0.131238	85.732	0.130681	85.732	0.0888022	85.732	0.0826543	85.732	0.133395	85.732	0.118496	85.732	0.523452	85.732	0.109234	85.732	0.221469	85.732	0.452451	85.732	0.127391	85.732	0.248331	85.732	0.239341	85.732	0.105557	85.732	0.152074
85.7912	0.198036	85.7912	0.0874535	85.7912	0.077631	85.7912	0.135075	85.7912	0.241238	85.7912	0.144569	85.7912	0.208892	85.7912	0.211445	85.7912	0.190956			85.7912	0.125438	85.7912	0.121996	85.7912	0.0885798	85.7912	0.0801741	85.7912	0.128891	85.7912	0.118405	85.7912	0.52412	85.7912	0.110261	85.7912	0.226994	85.7912	0.448279	85.7912	0.132152	85.7912	0.250488	85.7912	0.243414	85.7912	0.113701	85.7912	0.155849
85.8504	0.192695	85.8504	0.0922677	85.8504	0.0779212	85.8504	0.132026	85.8504	0.242552	85.8504	0.144828	85.8504	0.199464	85.8504	0.212117	85.8504	0.194681			85.8504	0.121103	85.8504	0.113617	85.8504	0.0862386	85.8504	0.0793371	85.8504	0.124185	85.8504	0.118758	85.8504	0.519509	85.8504	0.110932	85.8504	0.22973	85.8504	0.442269	85.8504	0.136635	85.8504	0.254388	85.8504	0.244471	85.8504	0.121033	85.8504	0.158436
85.9095	0.190414	85.9095	0.0956925	85.9095	0.0776897	85.9095	0.131725	85.9095	0.246045	85.9095	0.144327	85.9095	0.191973	85.9095	0.213351	85.9095	0.195818			85.9095	0.119139	85.9095	0.10728	85.9095	0.0828737	85.9095	0.0807195	85.9095	0.119561	85.9095	0.117339	85.9095	0.510029	85.9095	0.111331	85.9095	0.229046	85.9095	0.434602	85.9095	0.138035	85.9095	0.258922	85.9095	0.241778	85.9095	0.126754	85.9095	0.158346
85.9687	0.190485	85.9687	0.0965297	85.9687	0.076899	85.9687	0.134862	85.9687	0.249176	85.9687	0.143164	85.9687	0.188082	85.9687	0.214039	85.9687	0.194558			85.9687	0.119634	85.9687	0.103523	85.9687	0.080069	85.9687	0.0850606	85.9687	0.114427	85.9687	0.115511	85.9687	0.497302	85.9687	0.111179	85.9687	0.225724	85.9687	0.426454	85.9687	0.135434	85.9687	0.261734	85.9687	0.23701	85.9687	0.130642	85.9687	0.153743
86.0279	0.192663	86.0279	0.0955447	86.0279	0.0754326	86.0279	0.140615	86.0279	0.25064	86.0279	0.14254	86.0279	0.186903	86.0279	0.213599	86.0279	0.193082			86.0279	0.122132	86.0279	0.102582	86.0279	0.0790834	86.0279	0.0932609	86.0279	0.109013	86.0279	0.115294	86.0279	0.485679	86.0279	0.111179	86.0279	0.221343	86.0279	0.419595	86.0279	0.130604	86.0279	0.261085	86.0279	0.232404	86.0279	0.13251	86.0279	0.145047
86.0871	0.195727	86.0871	0.0927582	86.0871	0.0743844	86.0871	0.147731	86.0871	0.25134	86.0871	0.143157	86.0871	0.187368	86.0871	0.211725	86.0871	0.192098			86.0871	0.124822	86.0871	0.105387	86.0871	0.0793876	86.0871	0.105136	86.0871	0.104795	86.0871	0.115424	86.0871	0.480113	86.0871	0.112747	86.0871	0.218784	86.0871	0.414123	86.0871	0.124697	86.0871	0.257221	86.0871	0.228398	86.0871	0.132995	86.0871	0.135466
86.1463	0.198337	86.1463	0.0879066	86.1463	0.0745401	86.1463	0.155292	86.1463	0.251912	86.1463	0.145121	86.1463	0.188347	86.1463	0.206851	86.1463	0.191499			86.1463	0.12687	86.1463	0.111446	86.1463	0.0790605	86.1463	0.118542	86.1463	0.10201	86.1463	0.113765	86.1463	0.479919	86.1463	0.114339	86.1463	0.218024	86.1463	0.409489	86.1463	0.117443	86.1463	0.250525	86.1463	0.224724	86.1463	0.132649	86.1463	0.127852
86.2055	0.200182	86.2055	0.0822499	86.2055	0.0756573	86.2055	0.161167	86.2055	0.251372	86.2055	0.148366	86.2055	0.188815	86.2055	0.199535	86.2055	0.192114			86.2055	0.128934	86.2055	0.118542	86.2055	0.0783024	86.2055	0.129777	86.2055	0.101644	86.2055	0.109774	86.2055	0.48013	86.2055	0.112798	86.2055	0.217018	86.2055	0.405297	86.2055	0.109131	86.2055	0.241026	86.2055	0.221613	86.2055	0.131974	86.2055	0.123462
86.2647	0.199643	86.2647	0.0777916	86.2647	0.0758044	86.2647	0.161748	86.2647	0.249071	86.2647	0.151399	86.2647	0.189352	86.2647	0.192408	86.2647	0.193354			86.2647	0.130438	86.2647	0.124523	86.2647	0.078169	86.2647	0.135614	86.2647	0.105521	86.2647	0.105255	86.2647	0.477042	86.2647	0.107726	86.2647	0.216318	86.2647	0.401236	86.2647	0.101487	86.2647	0.230339	86.2647	0.219192	86.2647	0.131579	86.2647	0.122696
86.3239	0.196112	86.3239	0.0739715	86.3239	0.0737943	86.3239	0.156092	86.3239	0.245463	86.3239	0.151652	86.3239	0.18966	86.3239	0.187186	86.3239	0.193402			86.3239	0.128979	86.3239	0.128654	86.3239	0.0779142	86.3239	0.135711	86.3239	0.111609	86.3239	0.103108	86.3239	0.470754	86.3239	0.100554	86.3239	0.21667	86.3239	0.398465	86.3239	0.0957031	86.3239	0.220711	86.3239	0.216619	86.3239	0.130928	86.3239	0.125469
86.3831	0.191212	86.3831	0.0707427	86.3831	0.0701989	86.3831	0.146525	86.3831	0.241099	86.3831	0.148243	86.3831	0.188985	86.3831	0.185041	86.3831	0.191706			86.3831	0.124147	86.3831	0.131507	86.3831	0.0773365	86.3831	0.131719	86.3831	0.116896	86.3831	0.102849	86.3831	0.463791	86.3831	0.0933607	86.3831	0.216943	86.3831	0.397765	86.3831	0.0905871	86.3831	0.213853	86.3831	0.213216	86.3831	0.128458	86.3831	0.130076
86.4423	0.187058	86.4423	0.0704988	86.4423	0.0659686	86.4423	0.136066	86.4423	0.236145	86.4423	0.141995	86.4423	0.187091	86.4423	0.185889	86.4423	0.189029			86.4423	0.118068	86.4423	0.133817	86.4423	0.0773184	86.4423	0.125045	86.4423	0.120813	86.4423	0.102116	86.4423	0.456948	86.4423	0.0883708	86.4423	0.215013	86.4423	0.398506	86.4423	0.0861598	86.4423	0.210655	86.4423	0.209375	86.4423	0.123731	86.4423	0.134421
86.5015	0.185068	86.5015	0.0733497	86.5015	0.0633544	86.5015	0.127762	86.5015	0.231001	86.5015	0.133825	86.5015	0.184146	86.5015	0.188073	86.5015	0.186001			86.5015	0.112222	86.5015	0.134336	86.5015	0.078167	86.5015	0.117314	86.5015	0.123824	86.5015	0.101317	86.5015	0.45013	86.5015	0.0872277	86.5015	0.210805	86.5015	0.398823	86.5015	0.084255	86.5015	0.210913	86.5015	0.205516	86.5015	0.117699	86.5015	0.13733
86.5607	0.184178	86.5607	0.0768997	86.5607	0.0638815	86.5607	0.123332	86.5607	0.226345	86.5607	0.125131	86.5607	0.181836	86.5607	0.190103	86.5607	0.182861			86.5607	0.107499	86.5607	0.131597	86.5607	0.0796661	86.5607	0.110449	86.5607	0.126121	86.5607	0.102777	86.5607	0.443587	86.5607	0.090681	86.5607	0.206234	86.5607	0.396501	86.5607	0.086145	86.5607	0.212743	86.5607	0.203104	86.5607	0.112546	86.5607	0.137266
86.6199	0.181832	86.6199	0.0794447	86.6199	0.0672165	86.6199	0.122306	86.6199	0.222231	86.6199	0.117934	86.6199	0.180292	86.6199	0.191559	86.6199	0.180191			86.6199	0.104571	86.6199	0.126737	86.6199	0.0813079	86.6199	0.104882	86.6199	0.126627	86.6199	0.107147	86.6199	0.437971	86.6199	0.0975697	86.6199	0.202057	86.6199	0.391564	86.6199	0.092435	86.6199	0.21494	86.6199	0.20351	86.6199	0.109444	86.6199	0.133216
86.6791	0.179209	86.6791	0.0811262	86.6791	0.0721748	86.6791	0.123738	86.6791	0.217857	86.6791	0.113687	86.6791	0.178843	86.6791	0.192508	86.6791	0.178379			86.6791	0.102138	86.6791	0.121591	86.6791	0.0812311	86.6791	0.0989073	86.6791	0.124084	86.6791	0.111699	86.6791	0.434207	86.6791	0.104793	86.6791	0.197103	86.6791	0.3854	86.6791	0.101013	86.6791	0.217674	86.6791	0.205314	86.6791	0.107255	86.6791	0.126173
86.7383	0.178372	86.7383	0.0825704	86.7383	0.0767341	86.7383	0.126514	86.7383	0.212927	86.7383	0.112767	86.7383	0.179226	86.7383	0.192804	86.7383	0.176884			86.7383	0.0982685	86.7383	0.117221	86.7383	0.0778271	86.7383	0.0920517	86.7383	0.119413	86.7383	0.113581	86.7383	0.433505	86.7383	0.108808	86.7383	0.190222	86.7383	0.380243	86.7383	0.108624	86.7383	0.220134	86.7383	0.207332	86.7383	0.104922	86.7383	0.118134
86.7975	0.178116	86.7975	0.0823495	86.7975	0.0793088	86.7975	0.12938	86.7975	0.20845	86.7975	0.114656	86.7975	0.181246	86.7975	0.192128	86.7975	0.176269			86.7975	0.0934918	86.7975	0.113658	86.7975	0.072849	86.7975	0.0859951	86.7975	0.114795	86.7975	0.112628	86.7975	0.436438	86.7975	0.108829	86.7975	0.182426	86.7975	0.375818	86.7975	0.113605	86.7975	0.22171	86.7975	0.210889	86.7975	0.103103	86.7975	0.110527
86.8567	0.177387	86.8567	0.0789166	86.8567	0.0792534	86.8567	0.132478	86.8567	0.206564	86.8567	0.117692	86.8567	0.182293	86.8567	0.190888	86.8567	0.176577			86.8567	0.0903276	86.8567	0.110425	86.8567	0.0687257	86.8567	0.0819678	86.8567	0.111956	86.8567	0.109338	86.8567	0.441773	86.8567	0.106464	86.8567	0.177339	86.8567	0.37102	86.8567	0.116323	86.8567	0.223407	86.8567	0.217511	86.8567	0.10236	86.8567	0.104754
86.9159	0.175746	86.9159	0.0736558	86.9159	0.076573	86.9159	0.136336	86.9159	0.207372	86.9159	0.119529	86.9159	0.181525	86.9159	0.18832	86.9159	0.175729			86.9159	0.089902	86.9159	0.108059	86.9159	0.0655759	86.9159	0.078895	86.9159	0.111506	86.9159	0.103936	86.9159	0.446778	86.9159	0.102733	86.9159	0.175751	86.9159	0.367052	86.9159	0.116694	86.9159	0.224642	86.9159	0.224574	86.9159	0.101737	86.9159	0.102325
86.9751	0.172095	86.9751	0.0689755	86.9751	0.0718394	86.9751	0.140009	86.9751	0.208693	86.9751	0.118984	86.9751	0.180155	86.9751	0.183381	86.9751	0.17256			86.9751	0.0929776	86.9751	0.109006	86.9751	0.0635703	86.9751	0.0757763	86.9751	0.112145	86.9751	0.0980231	86.9751	0.450756	86.9751	0.0982693	86.9751	0.174863	86.9751	0.366409	86.9751	0.113054	86.9751	0.223567	86.9751	0.227731	86.9751	0.1016	86.9751	0.103559
87.0343	0.167514	87.0343	0.0659336	87.0343	0.0662172	87.0343	0.141461	87.0343	0.210274	87.0343	0.117148	87.0343	0.17848	87.0343	0.178325	87.0343	0.168598			87.0343	0.0997887	87.0343	0.113659	87.0343	0.0638666	87.0343	0.0741099	87.0343	0.112968	87.0343	0.0944788	87.0343	0.453713	87.0343	0.0933758	87.0343	0.173593	87.0343	0.370366	87.0343	0.106992	87.0343	0.221384	87.0343	0.226994	87.0343	0.103115	87.0343	0.107066
87.0935	0.164684	87.0935	0.0630111	87.0935	0.06223	87.0935	0.13879	87.0935	0.213003	87.0935	0.116717	87.0935	0.175849	87.0935	0.175992	87.0935	0.165386			87.0935	0.107255	87.0935	0.120295	87.0935	0.0656741	87.0935	0.0749823	87.0935	0.113138	87.0935	0.0945626	87.0935	0.455108	87.0935	0.0890006	87.0935	0.172775	87.0935	0.375646	87.0935	0.10148	87.0935	0.220004	87.0935	0.224319	87.0935	0.105175	87.0935	0.110895
87.1527	0.165195	87.1527	0.0597997	87.1527	0.0613931	87.1527	0.132481	87.1527	0.215116	87.1527	0.118347	87.1527	0.172578	87.1527	0.176552	87.1527	0.16382			87.1527	0.11279	87.1527	0.125687	87.1527	0.0669281	87.1527	0.076877	87.1527	0.111974	87.1527	0.0965101	87.1527	0.454725	87.1527	0.0861696	87.1527	0.17211	87.1527	0.377956	87.1527	0.0970785	87.1527	0.218343	87.1527	0.220208	87.1527	0.106075	87.1527	0.11388
87.2119	0.167629	87.2119	0.0590574	87.2119	0.0625348	87.2119	0.124888	87.2119	0.21428	87.2119	0.121222	87.2119	0.169348	87.2119	0.178832	87.2119	0.16456			87.2119	0.117024	87.2119	0.126482	87.2119	0.0674574	87.2119	0.0786515	87.2119	0.110331	87.2119	0.0978518	87.2119	0.451176	87.2119	0.0842398	87.2119	0.169809	87.2119	0.374458	87.2119	0.0939466	87.2119	0.215247	87.2119	0.215028	87.2119	0.105322	87.2119	0.11656
87.2711	0.168385	87.2711	0.0625464	87.2711	0.0644126	87.2711	0.117656	87.2711	0.211192	87.2711	0.124814	87.2711	0.166571	87.2711	0.182748	87.2711	0.167712			87.2711	0.120562	87.2711	0.123523	87.2711	0.067936	87.2711	0.0800829	87.2711	0.109569	87.2711	0.0973455	87.2711	0.44412	87.2711	0.0835397	87.2711	0.16504	87.2711	0.365617	87.2711	0.0927185	87.2711	0.210953	87.2711	0.209606	87.2711	0.104204	87.2711	0.119671
87.3303	0.165202	87.3303	0.0686974	87.3303	0.0659048	87.3303	0.111263	87.3303	0.20815	87.3303	0.127811	87.3303	0.1645	87.3303	0.187366	87.3303	0.172049			87.3303	0.121738	87.3303	0.120046	87.3303	0.0690811	87.3303	0.0810712	87.3303	0.109961	87.3303	0.0961886	87.3303	0.435307	87.3303	0.085795	87.3303	0.158982	87.3303	0.355504	87.3303	0.0935657	87.3303	0.2072	87.3303	0.204794	87.3303	0.104583	87.3303	0.12263
87.3895	0.158313	87.3895	0.074502	87.3895	0.0662971	87.3895	0.10608	87.3895	0.206308	87.3895	0.128788	87.3895	0.163337	87.3895	0.189394	87.3895	0.174934			87.3895	0.119	87.3895	0.116601	87.3895	0.0710071	87.3895	0.0817668	87.3895	0.109247	87.3895	0.0954037	87.3895	0.425853	87.3895	0.0898701	87.3895	0.154316	87.3895	0.348098	87.3895	0.0961329	87.3895	0.204337	87.3895	0.202173	87.3895	0.106811	87.3895	0.124134
87.4487	0.150907	87.4487	0.0777686	87.4487	0.0661633	87.4487	0.103418	87.4487	0.204507	87.4487	0.127139	87.4487	0.162219	87.4487	0.186409	87.4487	0.175435			87.4487	0.112857	87.4487	0.111929	87.4487	0.0725257	87.4487	0.0820279	87.4487	0.105821	87.4487	0.094538	87.4487	0.415892	87.4487	0.0929597	87.4487	0.152574	87.4487	0.345288	87.4487	0.0998579	87.4487	0.201368	87.4487	0.203097	87.4487	0.109679	87.4487	0.123196
87.5079	0.14715	87.5079	0.0779925	87.5079	0.0657732	87.5079	0.104527	87.5079	0.201176	87.5079	0.124125	87.5079	0.160777	87.5079	0.178918	87.5079	0.173765			87.5079	0.10417	87.5079	0.10721	87.5079	0.0728281	87.5079	0.0825558	87.5079	0.101476	87.5079	0.0951341	87.5079	0.406918	87.5079	0.0943555	87.5079	0.153604	87.5079	0.346462	87.5079	0.103654	87.5079	0.199069	87.5079	0.207488	87.5079	0.11192	87.5079	0.12
87.5671	0.148776	87.5671	0.0761364	87.5671	0.0643449	87.5671	0.10783	87.5671	0.195943	87.5671	0.120149	87.5671	0.15856	87.5671	0.168748	87.5671	0.169388			87.5671	0.0934629	87.5671	0.103116	87.5671	0.0726628	87.5671	0.0838267	87.5671	0.0983502	87.5671	0.0977818	87.5671	0.400511	87.5671	0.0940803	87.5671	0.15683	87.5671	0.349095	87.5671	0.106063	87.5671	0.198089	87.5671	0.213602	87.5671	0.113095	87.5671	0.115292
87.6263	0.154607	87.6263	0.073258	87.6263	0.0624075	87.6263	0.110726	87.6263	0.190081	87.6263	0.114309	87.6263	0.155657	87.6263	0.158783	87.6263	0.163405			87.6263	0.0834623	87.6263	0.100031	87.6263	0.0726123	87.6263	0.0853416	87.6263	0.0969098	87.6263	0.100443	87.6263	0.397197	87.6263	0.0922392	87.6263	0.161978	87.6263	0.350957	87.6263	0.106796	87.6263	0.198686	87.6263	0.219067	87.6263	0.112936	87.6263	0.109312
87.6855	0.161764	87.6855	0.0693811	87.6855	0.0619315	87.6855	0.11271	87.6855	0.184616	87.6855	0.107698	87.6855	0.153595	87.6855	0.151278	87.6855	0.157537			87.6855	0.0774693	87.6855	0.0995159	87.6855	0.0721786	87.6855	0.0867361	87.6855	0.0965776	87.6855	0.101304	87.6855	0.396651	87.6855	0.0891308	87.6855	0.167556	87.6855	0.350649	87.6855	0.10663	87.6855	0.200348	87.6855	0.221699	87.6855	0.111172	87.6855	0.10333
87.7447	0.167731	87.7447	0.0645113	87.7447	0.0628688	87.7447	0.113466	87.7447	0.180753	87.7447	0.102913	87.7447	0.153385	87.7447	0.146855	87.7447	0.152742			87.7447	0.0767904	87.7447	0.101262	87.7447	0.0717604	87.7447	0.0881493	87.7447	0.0965311	87.7447	0.0999029	87.7447	0.398666	87.7447	0.0859247	87.7447	0.170861	87.7447	0.348368	87.7447	0.105894	87.7447	0.201678	87.7447	0.220293	87.7447	0.108802	87.7447	0.100572
87.8039	0.172345	87.8039	0.0598991	87.8039	0.0631992	87.8039	0.111634	87.8039	0.180626	87.8039	0.100782	87.8039	0.154685	87.8039	0.145883	87.8039	0.149158			87.8039	0.0800932	87.8039	0.103429	87.8039	0.0719856	87.8039	0.0888005	87.8039	0.095583	87.8039	0.0970255	87.8039	0.402523	87.8039	0.083757	87.8039	0.170722	87.8039	0.346495	87.8039	0.104578	87.8039	0.201366	87.8039	0.216252	87.8039	0.107363	87.8039	0.101839
87.8631	0.175667	87.8631	0.0568994	87.8631	0.06228	87.8631	0.106911	87.8631	0.184197	87.8631	0.100983	87.8631	0.156729	87.8631	0.147379	87.8631	0.146595			87.8631	0.0839793	87.8631	0.103781	87.8631	0.0733334	87.8631	0.0877978	87.8631	0.0926386	87.8631	0.0940302	87.8631	0.405958	87.8631	0.0823031	87.8631	0.168477	87.8631	0.346644	87.8631	0.10233	87.8631	0.199273	87.8631	0.211829	87.8631	0.107099	87.8631	0.1047
87.9223	0.175244	87.9223	0.056068	87.9223	0.0603903	87.9223	0.100738	87.9223	0.189061	87.9223	0.103477	87.9223	0.158162	87.9223	0.150917	87.9223	0.14628			87.9223	0.0872447	87.9223	0.101645	87.9223	0.0756061	87.9223	0.0851347	87.9223	0.0891069	87.9223	0.0915891	87.9223	0.40761	87.9223	0.081714	87.9223	0.166186	87.9223	0.347456	87.9223	0.0983421	87.9223	0.196952	87.9223	0.208341	87.9223	0.106847	87.9223	0.105887
87.9815	0.169498	87.9815	0.0571636	87.9815	0.0577578	87.9815	0.0959906	87.9815	0.192005	87.9815	0.107439	87.9815	0.158382	87.9815	0.157208	87.9815	0.148317			87.9815	0.090433	87.9815	0.0981514	87.9815	0.0781521	87.9815	0.0813697	87.9815	0.0872622	87.9815	0.0897511	87.9815	0.408324	87.9815	0.0824663	87.9815	0.164619	87.9815	0.347008	87.9815	0.0931039	87.9815	0.195681	87.9815	0.20578	87.9815	0.105471	87.9815	0.103535
88.0407	0.159699	88.0407	0.0587797	88.0407	0.055548	88.0407	0.0948305	88.0407	0.191008	88.0407	0.111037	88.0407	0.158636	88.0407	0.163585	88.0407	0.151101			88.0407	0.0927183	88.0407	0.0953802	88.0407	0.0792609	88.0407	0.0785897	88.0407	0.0866963	88.0407	0.0892062	88.0407	0.407561	88.0407	0.0829145	88.0407	0.162712	88.0407	0.34643	88.0407	0.0889923	88.0407	0.194913	88.0407	0.202681	88.0407	0.103773	88.0407	0.0988597
88.0999	0.148477	88.0999	0.0600504	88.0999	0.0549235	88.0999	0.0971689	88.0999	0.186817	88.0999	0.112588	88.0999	0.159505	88.0999	0.166987	88.0999	0.153118			88.0999	0.0925716	88.0999	0.0957585	88.0999	0.0765952	88.0999	0.0784734	88.0999	0.0860586	88.0999	0.0911769	88.0999	0.402748	88.0999	0.0811387	88.0999	0.15933	88.0999	0.346922	88.0999	0.0877902	88.0999	0.192963	88.0999	0.19895	88.0999	0.102696	88.0999	0.0941988
88.1591	0.138827	88.1591	0.0612161	88.1591	0.0548185	88.1591	0.101629	88.1591	0.18091	88.1591	0.1119	88.1591	0.160206	88.1591	0.166997	88.1591	0.152552			88.1591	0.0907938	88.1591	0.0990301	88.1591	0.0709593	88.1591	0.0807916	88.1591	0.0855911	88.1591	0.0946012	88.1591	0.394123	88.1591	0.0781309	88.1591	0.155686	88.1591	0.34567	88.1591	0.0885796	88.1591	0.188418	88.1591	0.195334	88.1591	0.10107	88.1591	0.0911508
88.2183	0.132709	88.2183	0.0630214	88.2183	0.0537246	88.2183	0.106147	88.2183	0.174178	88.2183	0.110057	88.2183	0.159294	88.2183	0.162784	88.2183	0.148638			88.2183	0.0889008	88.2183	0.102292	88.2183	0.0663354	88.2183	0.0845908	88.2183	0.0874825	88.2183	0.0963661	88.2183	0.385997	88.2183	0.0758869	88.2183	0.154289	88.2183	0.340101	88.2183	0.0902049	88.2183	0.182225	88.2183	0.192094	88.2183	0.0983496	88.2183	0.0904245
88.2775	0.130277	88.2775	0.0660662	88.2775	0.0522482	88.2775	0.109155	88.2775	0.168154	88.2775	0.108058	88.2775	0.155968	88.2775	0.155343	88.2775	0.144134			88.2775	0.0875078	88.2775	0.103755	88.2775	0.0642445	88.2775	0.0879325	88.2775	0.0925004	88.2775	0.0957773	88.2775	0.380901	88.2775	0.074287	88.2775	0.154813	88.2775	0.331193	88.2775	0.0923372	88.2775	0.176739	88.2775	0.189398	88.2775	0.0948746	88.2775	0.0919235
88.3367	0.131395	88.3367	0.0694209	88.3367	0.0516002	88.3367	0.110373	88.3367	0.165988	88.3367	0.106087	88.3367	0.151595	88.3367	0.148058	88.3367	0.143192			88.3367	0.0883985	88.3367	0.105317	88.3367	0.0632301	88.3367	0.0896702	88.3367	0.0978773	88.3367	0.0945584	88.3367	0.377454	88.3367	0.0727263	88.3367	0.154487	88.3367	0.321846	88.3367	0.0941899	88.3367	0.173365	88.3367	0.186186	88.3367	0.0907579	88.3367	0.0945436
88.3959	0.136123	88.3959	0.0718676	88.3959	0.0522009	88.3959	0.109758	88.3959	0.169108	88.3959	0.10558	88.3959	0.148592	88.3959	0.142374	88.3959	0.146062			88.3959	0.0919709	88.3959	0.107105	88.3959	0.0627276	88.3959	0.0897521	88.3959	0.101083	88.3959	0.0936711	88.3959	0.373719	88.3959	0.0710659	88.3959	0.151883	88.3959	0.314893	88.3959	0.0953667	88.3959	0.170495	88.3959	0.181228	88.3959	0.0869718	88.3959	0.0966619
88.455	0.142292	88.455	0.0723824	88.455	0.0531451	88.455	0.107718	88.455	0.174756	88.455	0.107387	88.455	0.147625	88.455	0.137753	88.455	0.149229			88.455	0.0966913	88.455	0.106558	88.455	0.0617914	88.455	0.0878967	88.455	0.10133	88.455	0.0925191	88.455	0.368431	88.455	0.0701348	88.455	0.147356	88.455	0.311336	88.455	0.0944265	88.455	0.166167	88.455	0.174811	88.455	0.0856788	88.455	0.0967062
88.5142	0.147684	88.5142	0.0703172	88.5142	0.0537785	88.5142	0.105184	88.5142	0.179255	88.5142	0.109669	88.5142	0.147741	88.5142	0.133807	88.5142	0.150564			88.5142	0.0998268	88.5142	0.103239	88.5142	0.0592535	88.5142	0.0837906	88.5142	0.0987396	88.5142	0.0901838	88.5142	0.361152	88.5142	0.0704613	88.5142	0.141835	88.5142	0.309013	88.5142	0.090788	88.5142	0.160618	88.5142	0.168131	88.5142	0.0881464	88.5142	0.0943028
88.5734	0.150071	88.5734	0.0668553	88.5734	0.0538617	88.5734	0.101713	88.5734	0.180791	88.5734	0.110058	88.5734	0.146707	88.5734	0.130629	88.5734	0.148852			88.5734	0.0990342	88.5734	0.0989558	88.5734	0.0554712	88.5734	0.0783022	88.5734	0.0943697	88.5734	0.086805	88.5734	0.354363	88.5734	0.0711988	88.5734	0.137763	88.5734	0.304994	88.5734	0.0858566	88.5734	0.155641	88.5734	0.163245	88.5734	0.0923257	88.5734	0.0908721
88.6326	0.148318	88.6326	0.0634154	88.6326	0.0530373	88.6326	0.0973184	88.6326	0.17993	88.6326	0.10811	88.6326	0.142788	88.6326	0.128327	88.6326	0.14343			88.6326	0.0954646	88.6326	0.0958825	88.6326	0.0511488	88.6326	0.0731908	88.6326	0.0897859	88.6326	0.0838651	88.6326	0.351766	88.6326	0.0715745	88.6326	0.137364	88.6326	0.299248	88.6326	0.0801189	88.6326	0.15286	88.6326	0.161654	88.6326	0.0954173	88.6326	0.0879687
88.6918	0.145644	88.6918	0.0601142	88.6918	0.0521026	88.6918	0.093988	88.6918	0.177473	88.6918	0.105138	88.6918	0.137434	88.6918	0.127145	88.6918	0.136199			88.6918	0.0915995	88.6918	0.0935906	88.6918	0.0475899	88.6918	0.0687229	88.6918	0.0865793	88.6918	0.0819655	88.6918	0.35156	88.6918	0.0713359	88.6918	0.138467	88.6918	0.293739	88.6918	0.0745055	88.6918	0.150899	88.6918	0.161049	88.6918	0.0956399	88.6918	0.0871525
88.751	0.144612	88.751	0.0577754	88.751	0.0524236	88.751	0.0943229	88.751	0.173087	88.751	0.102051	88.751	0.133061	88.751	0.127154	88.751	0.129542			88.751	0.0874885	88.751	0.0898424	88.751	0.0469347	88.751	0.066219	88.751	0.0850583	88.751	0.0815778	88.751	0.350949	88.751	0.0717437	88.751	0.14014	88.751	0.289694	88.751	0.0704509	88.751	0.148941	88.751	0.158579	88.751	0.0947356	88.751	0.0889154
88.8102	0.144327	88.8102	0.0574688	88.8102	0.0541282	88.8102	0.0984334	88.8102	0.167178	88.8102	0.0993175	88.8102	0.130704	88.8102	0.128117	88.8102	0.1252			88.8102	0.0830986	88.8102	0.084872	88.8102	0.0492806	88.8102	0.06714	88.8102	0.0840297	88.8102	0.083442	88.8102	0.351534	88.8102	0.0733639	88.8102	0.14416	88.8102	0.287645	88.8102	0.0686425	88.8102	0.148588	88.8102	0.154946	88.8102	0.0960369	88.8102	0.0920721
88.8694	0.143971	88.8694	0.0586577	88.8694	0.0560285	88.8694	0.102254	88.8694	0.161801	88.8694	0.0965039	88.8694	0.131033	88.8694	0.129582	88.8694	0.124089			88.8694	0.0804553	88.8694	0.0822301	88.8694	0.0530045	88.8694	0.0697118	88.8694	0.0828576	88.8694	0.085498	88.8694	0.354971	88.8694	0.0758667	88.8694	0.149465	88.8694	0.288254	88.8694	0.0695471	88.8694	0.150736	88.8694	0.151854	88.8694	0.0999325	88.8694	0.0953396
88.9286	0.143309	88.9286	0.0588952	88.9286	0.0572657	88.9286	0.102316	88.9286	0.158564	88.9286	0.0926842	88.9286	0.132899	88.9286	0.13128	88.9286	0.12564			88.9286	0.0809649	88.9286	0.0839034	88.9286	0.0556911	88.9286	0.0709063	88.9286	0.0817224	88.9286	0.085563	88.9286	0.359625	88.9286	0.0798339	88.9286	0.153057	88.9286	0.290227	88.9286	0.0728503	88.9286	0.154391	88.9286	0.149631	88.9286	0.103233	88.9286	0.0976758
88.9878	0.142605	88.9878	0.0576513	88.9878	0.057822	88.9878	0.0983633	88.9878	0.157006	88.9878	0.0886781	88.9878	0.133453	88.9878	0.133576	88.9878	0.128846			88.9878	0.0840738	88.9878	0.0883132	88.9878	0.0550454	88.9878	0.0698546	88.9878	0.0803507	88.9878	0.082482	88.9878	0.361078	88.9878	0.0843308	88.9878	0.15357	88.9878	0.290836	88.9878	0.0771426	88.9878	0.157606	88.9878	0.149364	88.9878	0.101674	88.9878	0.098342
89.047	0.142983	89.047	0.0565803	89.047	0.0577999	89.047	0.0919756	89.047	0.155415	89.047	0.0864206	89.047	0.131966	89.047	0.136187	89.047	0.132605			89.047	0.0878894	89.047	0.0930565	89.047	0.0514203	89.047	0.0682989	89.047	0.0789881	89.047	0.0768077	89.047	0.356643	89.047	0.0874915	89.047	0.152341	89.047	0.288952	89.047	0.0812758	89.047	0.159193	89.047	0.152575	89.047	0.0945373	89.047	0.0972187
89.1062	0.14323	89.1062	0.0553405	89.1062	0.0563163	89.1062	0.0858986	89.1062	0.153274	89.1062	0.0855916	89.1062	0.129856	89.1062	0.137689	89.1062	0.134644			89.1062	0.0902651	89.1062	0.0962326	89.1062	0.0475953	89.1062	0.0675153	89.1062	0.0783137	89.1062	0.0717859	89.1062	0.347625	89.1062	0.0895579	89.1062	0.15092	89.1062	0.285446	89.1062	0.0850034	89.1062	0.159444	89.1062	0.157264	89.1062	0.0855998	89.1062	0.0949764
89.1654	0.141059	89.1654	0.0531947	89.1654	0.0522317	89.1654	0.0824742	89.1654	0.152504	89.1654	0.0841121	89.1654	0.128625	89.1654	0.137011	89.1654	0.13369			89.1654	0.0902895	89.1654	0.0970647	89.1654	0.0467918	89.1654	0.0672444	89.1654	0.0780761	89.1654	0.0691999	89.1654	0.337696	89.1654	0.0906467	89.1654	0.149502	89.1654	0.282411	89.1654	0.0876747	89.1654	0.159556	89.1654	0.159761	89.1654	0.0785865	89.1654	0.0927199
89.2246	0.136038	89.2246	0.0502277	89.2246	0.0464546	89.2246	0.0820937	89.2246	0.153685	89.2246	0.0823645	89.2246	0.128307	89.2246	0.133216	89.2246	0.131481			89.2246	0.0884445	89.2246	0.0950491	89.2246	0.0499923	89.2246	0.0669545	89.2246	0.0782084	89.2246	0.0685278	89.2246	0.330225	89.2246	0.0898304	89.2246	0.147088	89.2246	0.28021	89.2246	0.0885351	89.2246	0.15967	89.2246	0.158041	89.2246	0.0738548	89.2246	0.0908314
89.2838	0.130043	89.2838	0.0465474	89.2838	0.0415876	89.2838	0.084321	89.2838	0.153847	89.2838	0.0819424	89.2838	0.127727	89.2838	0.127171	89.2838	0.128904			89.2838	0.0856738	89.2838	0.0908329	89.2838	0.0549362	89.2838	0.0661618	89.2838	0.079164	89.2838	0.0688383	89.2838	0.327598	89.2838	0.0871101	89.2838	0.14263	89.2838	0.277083	89.2838	0.088481	89.2838	0.158956	89.2838	0.153207	89.2838	0.0716362	89.2838	0.0889094
89.343	0.125718	89.343	0.0436178	89.343	0.0392402	89.343	0.0889883	89.343	0.151963	89.343	0.0826054	89.343	0.126101	89.343	0.121549	89.343	0.125373			89.343	0.0826921	89.343	0.0867723	89.343	0.0605874	89.343	0.0649335	89.343	0.080709	89.343	0.0702741	89.343	0.330154	89.343	0.0831964	89.343	0.136452	89.343	0.273074	89.343	0.0880823	89.343	0.157554	89.343	0.14866	89.343	0.0723054	89.343	0.086922
89.4022	0.124164	89.4022	0.0436777	89.4022	0.0394119	89.4022	0.0935242	89.4022	0.150407	89.4022	0.0830929	89.4022	0.123663	89.4022	0.118069	89.4022	0.121027			89.4022	0.0794916	89.4022	0.0845045	89.4022	0.0666366	89.4022	0.0642839	89.4022	0.0827402	89.4022	0.0733785	89.4022	0.334191	89.4022	0.0788265	89.4022	0.13018	89.4022	0.270375	89.4022	0.0859371	89.4022	0.155973	89.4022	0.146762	89.4022	0.0744342	89.4022	0.0849465
89.4614	0.123859	89.4614	0.0469146	89.4614	0.0419367	89.4614	0.0942244	89.4614	0.149455	89.4614	0.0822091	89.4614	0.120811	89.4614	0.116561	89.4614	0.115951			89.4614	0.0753803	89.4614	0.0838173	89.4614	0.0713257	89.4614	0.0640965	89.4614	0.0846996	89.4614	0.0764435	89.4614	0.336264	89.4614	0.075314	89.4614	0.124763	89.4614	0.269961	89.4614	0.0810164	89.4614	0.153818	89.4614	0.146795	89.4614	0.0767887	89.4614	0.0833389
89.5206	0.123039	89.5206	0.0514733	89.5206	0.0468568	89.5206	0.0916439	89.5206	0.148933	89.5206	0.0796685	89.5206	0.117958	89.5206	0.115508	89.5206	0.110579			89.5206	0.0704751	89.5206	0.0834528	89.5206	0.0734545	89.5206	0.063531	89.5206	0.0853133	89.5206	0.0782907	89.5206	0.335703	89.5206	0.0734735	89.5206	0.120005	89.5206	0.27027	89.5206	0.0743202	89.5206	0.151185	89.5206	0.146418	89.5206	0.0805011	89.5206	0.0827378
89.5798	0.122923	89.5798	0.0551659	89.5798	0.0531171	89.5798	0.0889555	89.5798	0.151049	89.5798	0.0775465	89.5798	0.116805	89.5798	0.114912	89.5798	0.105816			89.5798	0.0661902	89.5798	0.0827236	89.5798	0.0729776	89.5798	0.0633798	89.5798	0.0842039	89.5798	0.0806661	89.5798	0.332875	89.5798	0.0732212	89.5798	0.116918	89.5798	0.270429	89.5798	0.0681136	89.5798	0.148805	89.5798	0.145186	89.5798	0.0870366	89.5798	0.083869
89.639	0.123716	89.639	0.0582442	89.639	0.0591896	89.639	0.0881374	89.639	0.154849	89.639	0.0780556	89.639	0.118581	89.639	0.115159	89.639	0.102997			89.639	0.0643435	89.639	0.0823927	89.639	0.0705265	89.639	0.0640108	89.639	0.0817794	89.639	0.0839948	89.639	0.328435	89.639	0.0736249	89.639	0.116752	89.639	0.270844	89.639	0.0648473	89.639	0.146484	89.639	0.144363	89.639	0.0940429	89.639	0.0870473
89.6982	0.123842	89.6982	0.0614766	89.6982	0.0631263	89.6982	0.0896554	89.6982	0.156674	89.6982	0.0805711	89.6982	0.122057	89.6982	0.115836	89.6982	0.10316			89.6982	0.0657862	89.6982	0.0822021	89.6982	0.066742	89.6982	0.0652789	89.6982	0.0790803	89.6982	0.086323	89.6982	0.323417	89.6982	0.0728177	89.6982	0.119623	89.6982	0.271078	89.6982	0.0646698	89.6982	0.143314	89.6982	0.145317	89.6982	0.098266	89.6982	0.0904219
89.7574	0.122674	89.7574	0.0640127	89.7574	0.0626521	89.7574	0.0925226	89.7574	0.155595	89.7574	0.0834781	89.7574	0.124221	89.7574	0.117149	89.7574	0.10573			89.7574	0.0689786	89.7574	0.0816409	89.7574	0.0627725	89.7574	0.0685561	89.7574	0.0773944	89.7574	0.0862403	89.7574	0.319066	89.7574	0.0702639	89.7574	0.124779	89.7574	0.269504	89.7574	0.0662052	89.7574	0.138412	89.7574	0.148816	89.7574	0.0989703	89.7574	0.0914446
89.8166	0.119781	89.8166	0.0653316	89.8166	0.0583859	89.8166	0.0946555	89.8166	0.15281	89.8166	0.0859839	89.8166	0.12324	89.8166	0.119392	89.8166	0.109026			89.8166	0.0717352	89.8166	0.0821747	89.8166	0.059062	89.8166	0.0737132	89.8166	0.0780715	89.8166	0.083521	89.8166	0.315462	89.8166	0.0665834	89.8166	0.130546	89.8166	0.266174	89.8166	0.0691017	89.8166	0.132268	89.8166	0.154406	89.8166	0.0961445	89.8166	0.089793
89.8758	0.115731	89.8758	0.0646909	89.8758	0.0537816	89.8758	0.0954527	89.8758	0.150048	89.8758	0.0876279	89.8758	0.120821	89.8758	0.121407	89.8758	0.112487			89.8758	0.0736257	89.8758	0.0832173	89.8758	0.0550301	89.8758	0.0777294	89.8758	0.0807069	89.8758	0.0778874	89.8758	0.311467	89.8758	0.0617533	89.8758	0.134975	89.8758	0.26216	89.8758	0.0719276	89.8758	0.126748	89.8758	0.15902	89.8758	0.0904257	89.8758	0.086213
89.935	0.11277	89.935	0.061195	89.935	0.0508885	89.935	0.0952436	89.935	0.148383	89.935	0.0883873	89.935	0.11889	89.935	0.121111	89.935	0.116141			89.935	0.0752402	89.935	0.0826897	89.935	0.0514117	89.935	0.0787242	89.935	0.0825315	89.935	0.0706856	89.935	0.305686	89.935	0.0558933	89.935	0.136302	89.935	0.257248	89.935	0.0722343	89.935	0.123161	89.935	0.159176	89.935	0.0826148	89.935	0.0818021
89.9942	0.11254	89.9942	0.0562226	89.9942	0.0493562	89.9942	0.09333	89.9942	0.147976	89.9942	0.0889294	89.9942	0.118306	89.9942	0.117983	89.9942	0.119529			89.9942	0.0771042	89.9942	0.0814334	89.9942	0.0494534	89.9942	0.0775707	89.9942	0.0822907	89.9942	0.0656609	89.9942	0.298207	89.9942	0.0512155	89.9942	0.13399	89.9942	0.252093	89.9942	0.0703987	89.9942	0.12208	89.9942	0.154721	89.9942	0.0742981	89.9942	0.078314
90.0534	0.114111	90.0534	0.0514345	90.0534	0.0471913	90.0534	0.0892429	90.0534	0.148529	90.0534	0.0892808	90.0534	0.119009	90.0534	0.112766	90.0534	0.122774			90.0534	0.0781843	90.0534	0.0816205	90.0534	0.0482429	90.0534	0.0750838	90.0534	0.080034	90.0534	0.0640919	90.0534	0.291481	90.0534	0.0507002	90.0534	0.129456	90.0534	0.24761	90.0534	0.0681772	90.0534	0.12352	90.0534	0.147905	90.0534	0.0669251	90.0534	0.076473
90.1126	0.115688	90.1126	0.046899	90.1126	0.0425445	90.1126	0.0840882	90.1126	0.148344	90.1126	0.0887409	90.1126	0.120064	90.1126	0.106974	90.1126	0.125139			90.1126	0.0772057	90.1126	0.084571	90.1126	0.0477164	90.1126	0.0715292	90.1126	0.0761416	90.1126	0.0645774	90.1126	0.287977	90.1126	0.0548512	90.1126	0.124691	90.1126	0.243491	90.1126	0.0654347	90.1126	0.125312	90.1126	0.141183	90.1126	0.061309	90.1126	0.0751578
90.1718	0.117366	90.1718	0.0436051	90.1718	0.0371281	90.1718	0.0791791	90.1718	0.145963	90.1718	0.0879244	90.1718	0.121931	90.1718	0.10321	90.1718	0.125198			90.1718	0.0767122	90.1718	0.0906089	90.1718	0.0496118	90.1718	0.0678094	90.1718	0.072282	90.1718	0.066029	90.1718	0.288389	90.1718	0.0613782	90.1718	0.120732	90.1718	0.240055	90.1718	0.0627755	90.1718	0.125812	90.1718	0.135685	90.1718	0.0581305	90.1718	0.0732409
90.231	0.120259	90.231	0.0429797	90.231	0.0340039	90.231	0.0748312	90.231	0.141954	90.231	0.0874808	90.231	0.124917	90.231	0.102656	90.231	0.121851			90.231	0.0793125	90.231	0.0968332	90.231	0.0538952	90.231	0.0648152	90.231	0.0699718	90.231	0.0675892	90.231	0.291775	90.231	0.0665118	90.231	0.118512	90.231	0.238013	90.231	0.061604	90.231	0.125678	90.231	0.131607	90.231	0.0567211	90.231	0.0708316
90.2902	0.12249	90.2902	0.0440978	90.2902	0.0341461	90.2902	0.0714514	90.2902	0.136897	90.2902	0.0856044	90.2902	0.127719	90.2902	0.104717	90.2902	0.115125			90.2902	0.0829088	90.2902	0.0984549	90.2902	0.0578554	90.2902	0.0627519	90.2902	0.0690624	90.2902	0.0686951	90.2902	0.296487	90.2902	0.0692339	90.2902	0.11859	90.2902	0.237349	90.2902	0.0625526	90.2902	0.12606	90.2902	0.128709	90.2902	0.0566797	90.2902	0.0682699
90.3494	0.121319	90.3494	0.045252	90.3494	0.0370527	90.3494	0.0698585	90.3494	0.13216	90.3494	0.082331	90.3494	0.128202	90.3494	0.107846	90.3494	0.107832			90.3494	0.0836033	90.3494	0.0943023	90.3494	0.0587674	90.3494	0.0613055	90.3494	0.0677265	90.3494	0.0697659	90.3494	0.300738	90.3494	0.0710905	90.3494	0.119279	90.3494	0.237207	90.3494	0.0665335	90.3494	0.127953	90.3494	0.127584	90.3494	0.05811	90.3494	0.066456
90.4086	0.117335	90.4086	0.046791	90.4086	0.0412019	90.4086	0.0714014	90.4086	0.129355	90.4086	0.079549	90.4086	0.125491	90.4086	0.110463	90.4086	0.102919			90.4086	0.0801519	90.4086	0.0868108	90.4086	0.056626	90.4086	0.0603975	90.4086	0.0654069	90.4086	0.0715618	90.4086	0.303007	90.4086	0.0721871	90.4086	0.118519	90.4086	0.235311	90.4086	0.0739269	90.4086	0.130796	90.4086	0.129689	90.4086	0.0600843	90.4086	0.065972
90.4678	0.113127	90.4678	0.0499097	90.4678	0.0450689	90.4678	0.0764013	90.4678	0.127842	90.4678	0.0782656	90.4678	0.120981	90.4678	0.111604	90.4678	0.100507			90.4678	0.0749471	90.4678	0.0790314	90.4678	0.052582	90.4678	0.0599594	90.4678	0.063605	90.4678	0.0734034	90.4678	0.302349	90.4678	0.0724365	90.4678	0.115942	90.4678	0.2318	90.4678	0.0830427	90.4678	0.133351	90.4678	0.135679	90.4678	0.0621296	90.4678	0.0662953
90.527	0.110897	90.527	0.0550228	90.527	0.0483866	90.527	0.0828539	90.527	0.126025	90.527	0.0791831	90.527	0.116029	90.527	0.110877	90.527	0.0996654			90.527	0.0704739	90.527	0.0728586	90.527	0.0475101	90.527	0.0585919	90.527	0.0632961	90.527	0.0733546	90.527	0.298365	90.527	0.0726475	90.527	0.111974	90.527	0.229576	90.527	0.090505	90.527	0.134733	90.527	0.144413	90.527	0.0654074	90.527	0.067221
90.5862	0.110659	90.5862	0.0600548	90.5862	0.0513754	90.5862	0.0873946	90.5862	0.123145	90.5862	0.0810053	90.5862	0.111636	90.5862	0.109229	90.5862	0.100392			90.5862	0.0674833	90.5862	0.069092	90.5862	0.041978	90.5862	0.0553348	90.5862	0.0638901	90.5862	0.0707648	90.5862	0.290299	90.5862	0.0725689	90.5862	0.107145	90.5862	0.229644	90.5862	0.0926713	90.5862	0.133707	90.5862	0.150879	90.5862	0.0701679	90.5862	0.0685453
90.6454	0.110556	90.6454	0.0620158	90.6454	0.0540677	90.6454	0.0885454	90.6454	0.120295	90.6454	0.0811267	90.6454	0.109912	90.6454	0.107884	90.6454	0.102806			90.6454	0.0659538	90.6454	0.0670722	90.6454	0.036825	90.6454	0.0521957	90.6454	0.0646244	90.6454	0.0675243	90.6454	0.27941	90.6454	0.0716578	90.6454	0.102505	90.6454	0.230133	90.6454	0.0885472	90.6454	0.13055	90.6454	0.150828	90.6454	0.0745051	90.6454	0.0693313
90.7046	0.109864	90.7046	0.0602637	90.7046	0.055934	90.7046	0.0875357	90.7046	0.118848	90.7046	0.0787781	90.7046	0.112087	90.7046	0.107049	90.7046	0.106438			90.7046	0.0644844	90.7046	0.0655407	90.7046	0.0330974	90.7046	0.0520832	90.7046	0.0658422	90.7046	0.0659717	90.7046	0.269019	90.7046	0.0700232	90.7046	0.0997589	90.7046	0.228997	90.7046	0.0801614	90.7046	0.127228	90.7046	0.144982	90.7046	0.0770426	90.7046	0.0684571
90.7638	0.108423	90.7638	0.0565571	90.7638	0.05724	90.7638	0.0850727	90.7638	0.119137	90.7638	0.074636	90.7638	0.116521	90.7638	0.105962	90.7638	0.110681			90.7638	0.0621991	90.7638	0.0645177	90.7638	0.031227	90.7638	0.0552036	90.7638	0.0669749	90.7638	0.0653506	90.7638	0.260537	90.7638	0.0672691	90.7638	0.0998573	90.7638	0.226798	90.7638	0.0710824	90.7638	0.124152	90.7638	0.135294	90.7638	0.0785089	90.7638	0.0670159
90.823	0.106309	90.823	0.0531127	90.823	0.0587354	90.823	0.0813857	90.823	0.121471	90.823	0.0699927	90.823	0.121744	90.823	0.103599	90.823	0.114773			90.823	0.0597734	90.823	0.0650424	90.823	0.0325582	90.823	0.0598949	90.823	0.0667202	90.823	0.0637998	90.823	0.256084	90.823	0.0629571	90.823	0.102184	90.823	0.225408	90.823	0.0647107	90.823	0.120991	90.823	0.123985	90.823	0.0799039	90.823	0.0674217
90.8822	0.103791	90.8822	0.0508435	90.8822	0.0595965	90.8822	0.0767572	90.8822	0.125321	90.8822	0.0665861	90.8822	0.127008	90.8822	0.0998739	90.8822	0.115981			90.8822	0.0571018	90.8822	0.0689543	90.8822	0.0382816	90.8822	0.0651602	90.8822	0.0659325	90.8822	0.0619481	90.8822	0.256788	90.8822	0.0585718	90.8822	0.10613	90.8822	0.224567	90.8822	0.0617855	90.8822	0.119125	90.8822	0.114202	90.8822	0.0814661	90.8822	0.0700735
90.9414	0.100535	90.9414	0.0493817	90.9414	0.0589061	90.9414	0.0715992	90.9414	0.127588	90.9414	0.0653089	90.9414	0.129837	90.9414	0.0964305	90.9414	0.111743			90.9414	0.0543595	90.9414	0.076276	90.9414	0.0462938	90.9414	0.0696072	90.9414	0.0661553	90.9414	0.0616361	90.9414	0.260193	90.9414	0.0552621	90.9414	0.11086	90.9414	0.22313	90.9414	0.0607128	90.9414	0.119581	90.9414	0.10801	90.9414	0.0818002	90.9414	0.0734406
91.0005	0.097302	91.0005	0.0473242	91.0005	0.0572789	91.0005	0.0672669	91.0005	0.125686	91.0005	0.0657598	91.0005	0.12821	91.0005	0.0941333	91.0005	0.103217			91.0005	0.0530261	91.0005	0.0843303	91.0005	0.0525752	91.0005	0.0711285	91.0005	0.0676481	91.0005	0.0634923	91.0005	0.263427	91.0005	0.052338	91.0005	0.114494	91.0005	0.220697	91.0005	0.0602464	91.0005	0.121573	91.0005	0.105955	91.0005	0.0792486	91.0005	0.0754557
91.0597	0.0955056	91.0597	0.0429702	91.0597	0.0554996	91.0597	0.0640727	91.0597	0.12168	91.0597	0.0671076	91.0597	0.122584	91.0597	0.0923941	91.0597	0.0935896			91.0597	0.0544819	91.0597	0.0908701	91.0597	0.0547898	91.0597	0.0694703	91.0597	0.069319	91.0597	0.0657277	91.0597	0.264104	91.0597	0.050026	91.0597	0.116288	91.0597	0.217786	91.0597	0.0600361	91.0597	0.124417	91.0597	0.106938	91.0597	0.0748707	91.0597	0.07513
91.1189	0.0955483	91.1189	0.037109	91.1189	0.0532011	91.1189	0.0619791	91.1189	0.119144	91.1189	0.0689824	91.1189	0.113789	91.1189	0.0914412	91.1189	0.0854451			91.1189	0.0592399	91.1189	0.0948481	91.1189	0.0535195	91.1189	0.0664293	91.1189	0.0705401	91.1189	0.0666658	91.1189	0.262047	91.1189	0.0489357	91.1189	0.116297	91.1189	0.216468	91.1189	0.0599623	91.1189	0.12848	91.1189	0.109428	91.1189	0.0701051	91.1189	0.0730992
91.1781	0.0967659	91.1781	0.0334181	91.1781	0.0493105	91.1781	0.0621053	91.1781	0.117987	91.1781	0.0699738	91.1781	0.101673	91.1781	0.0914831	91.1781	0.0806636			91.1781	0.0657029	91.1781	0.095071	91.1781	0.0508374	91.1781	0.0636496	91.1781	0.0713855	91.1781	0.0655836	91.1781	0.259595	91.1781	0.0494347	91.1781	0.114646	91.1781	0.217749	91.1781	0.06035	91.1781	0.134498	91.1781	0.11241	91.1781	0.0656889	91.1781	0.0707371
91.2373	0.0986442	91.2373	0.0333888	91.2373	0.0445331	91.2373	0.0642656	91.2373	0.11795	91.2373	0.0685645	91.2373	0.0893625	91.2373	0.0919475	91.2373	0.0798407			91.2373	0.0705523	91.2373	0.0917824	91.2373	0.0488412	91.2373	0.0622979	91.2373	0.0724887	91.2373	0.0619332	91.2373	0.257932	91.2373	0.0515432	91.2373	0.111834	91.2373	0.22064	91.2373	0.0611482	91.2373	0.140846	91.2373	0.115573	91.2373	0.0620098	91.2373	0.0687582
91.2965	0.101656	91.2965	0.0361673	91.2965	0.0407928	91.2965	0.0676989	91.2965	0.119956	91.2965	0.066207	91.2965	0.081846	91.2965	0.0931018	91.2965	0.0822053			91.2965	0.0726369	91.2965	0.087334	91.2965	0.0476189	91.2965	0.0624501	91.2965	0.0742606	91.2965	0.0580854	91.2965	0.256256	91.2965	0.0552576	91.2965	0.109048	91.2965	0.223394	91.2965	0.0624579	91.2965	0.142567	91.2965	0.118247	91.2965	0.0593929	91.2965	0.0668424
91.3557	0.10558	91.3557	0.0415847	91.3557	0.0382454	91.3557	0.0716699	91.3557	0.121928	91.3557	0.0642724	91.3557	0.0803789	91.3557	0.0954764	91.3557	0.0864274			91.3557	0.0732482	91.3557	0.0828864	91.3557	0.0462809	91.3557	0.0624415	91.3557	0.0749409	91.3557	0.0578372	91.3557	0.25472	91.3557	0.0602309	91.3557	0.106781	91.3557	0.224929	91.3557	0.063391	91.3557	0.138106	91.3557	0.119916	91.3557	0.058848	91.3557	0.0647283
91.4149	0.108516	91.4149	0.0480031	91.4149	0.0364022	91.4149	0.0745585	91.4149	0.120876	91.4149	0.0617933	91.4149	0.0829487	91.4149	0.0982331	91.4149	0.0909156			91.4149	0.0731802	91.4149	0.0783116	91.4149	0.0452979	91.4149	0.0610631	91.4149	0.0732346	91.4149	0.0621607	91.4149	0.25451	91.4149	0.0646497	91.4149	0.104136	91.4149	0.22474	91.4149	0.0628442	91.4149	0.130411	91.4149	0.120976	91.4149	0.0613163	91.4149	0.061891
91.4741	0.109697	91.4741	0.0534428	91.4741	0.0357068	91.4741	0.0752271	91.4741	0.116953	91.4741	0.0590253	91.4741	0.086185	91.4741	0.0993987	91.4741	0.0941363			91.4741	0.0727493	91.4741	0.0745137	91.4741	0.0451754	91.4741	0.0586733	91.4741	0.0694623	91.4741	0.0677154	91.4741	0.255775	91.4741	0.0660399	91.4741	0.10132	91.4741	0.223045	91.4741	0.0617134	91.4741	0.121484	91.4741	0.121722	91.4741	0.0663744	91.4741	0.0593152
91.5333	0.109897	91.5333	0.0574218	91.5333	0.0361293	91.5333	0.073482	91.5333	0.112075	91.5333	0.0576935	91.5333	0.0887564	91.5333	0.0976028	91.5333	0.0957133			91.5333	0.0710388	91.5333	0.0716392	91.5333	0.0461068	91.5333	0.0566578	91.5333	0.0643588	91.5333	0.06991	91.5333	0.257336	91.5333	0.0630674	91.5333	0.0998114	91.5333	0.221108	91.5333	0.060494	91.5333	0.111725	91.5333	0.122439	91.5333	0.071945	91.5333	0.059419
91.5925	0.109069	91.5925	0.0598487	91.5925	0.0372135	91.5925	0.0697057	91.5925	0.107717	91.5925	0.0594819	91.5925	0.0905839	91.5925	0.0934704	91.5925	0.0972256			91.5925	0.0670755	91.5925	0.0691416	91.5925	0.0480952	91.5925	0.0564219	91.5925	0.0586442	91.5925	0.068225	91.5925	0.257062	91.5925	0.0563097	91.5925	0.0997569	91.5925	0.218763	91.5925	0.0591218	91.5925	0.10251	91.5925	0.122207	91.5925	0.0747117	91.5925	0.0619616
91.6517	0.106626	91.6517	0.0605999	91.6517	0.0393966	91.6517	0.0654815	91.6517	0.104636	91.6517	0.0650069	91.6517	0.0911467	91.6517	0.0893887	91.6517	0.099119			91.6517	0.0620577	91.6517	0.0665549	91.6517	0.050355	91.6517	0.0576336	91.6517	0.05318	91.6517	0.064516	91.6517	0.254554	91.6517	0.0474154	91.6517	0.0996704	91.6517	0.215313	91.6517	0.0583035	91.6517	0.0961312	91.6517	0.120143	91.6517	0.0718037	91.6517	0.0645229
91.7109	0.103354	91.7109	0.05915	91.7109	0.0422681	91.7109	0.0622931	91.7109	0.102651	91.7109	0.0727432	91.7109	0.0911834	91.7109	0.087152	91.7109	0.100376			91.7109	0.0579924	91.7109	0.0637944	91.7109	0.0513508	91.7109	0.0587731	91.7109	0.0498708	91.7109	0.0603071	91.7109	0.25002	91.7109	0.0391629	91.7109	0.0983852	91.7109	0.211388	91.7109	0.05778	91.7109	0.0923558	91.7109	0.117186	91.7109	0.0635136	91.7109	0.065515
91.7701	0.10111	91.7701	0.0555389	91.7701	0.0438023	91.7701	0.061003	91.7701	0.101799	91.7701	0.0795786	91.7701	0.0917496	91.7701	0.0863565	91.7701	0.100453			91.7701	0.05608	91.7701	0.0625359	91.7701	0.0495868	91.7701	0.0586573	91.7701	0.0492852	91.7701	0.057937	91.7701	0.242933	91.7701	0.0350924	91.7701	0.0966211	91.7701	0.207784	91.7701	0.0572362	91.7701	0.0891339	91.7701	0.114999	91.7701	0.0550977	91.7701	0.0652555
91.8293	0.100126	91.8293	0.050567	91.8293	0.0424036	91.8293	0.0625566	91.8293	0.101568	91.8293	0.0824239	91.8293	0.093129	91.8293	0.0859661	91.8293	0.099552			91.8293	0.0568551	91.8293	0.0630803	91.8293	0.0450824	91.8293	0.0567609	91.8293	0.0501825	91.8293	0.0591023	91.8293	0.234188	91.8293	0.036285	91.8293	0.0963912	91.8293	0.205265	91.8293	0.0576964	91.8293	0.0865272	91.8293	0.113526	91.8293	0.0518413	91.8293	0.0638979
91.8885	0.0987224	91.8885	0.0457778	91.8885	0.0381314	91.8885	0.0661593	91.8885	0.100625	91.8885	0.080377	91.8885	0.0948088	91.8885	0.0848344	91.8885	0.0973329			91.8885	0.0593043	91.8885	0.0630725	91.8885	0.0397937	91.8885	0.0535426	91.8885	0.05225	91.8885	0.0619274	91.8885	0.226525	91.8885	0.0414559	91.8885	0.0989869	91.8885	0.203427	91.8885	0.0588932	91.8885	0.0861328	91.8885	0.112796	91.8885	0.0541788	91.8885	0.0603266
91.9477	0.0959777	91.9477	0.0424805	91.9477	0.0324183	91.9477	0.0698397	91.9477	0.0992723	91.9477	0.07453	91.9477	0.095242	91.9477	0.0820448	91.9477	0.0928562			91.9477	0.0612206	91.9477	0.0612304	91.9477	0.0356859	91.9477	0.0502103	91.9477	0.0552791	91.9477	0.0631533	91.9477	0.222572	91.9477	0.0486027	91.9477	0.103614	91.9477	0.201426	91.9477	0.0589712	91.9477	0.08833	91.9477	0.113174	91.9477	0.0606098	91.9477	0.0544245
92.0069	0.0921329	92.0069	0.0395655	92.0069	0.0278648	92.0069	0.0726611	92.0069	0.098259	92.0069	0.0669254	92.0069	0.0935969	92.0069	0.0777718	92.0069	0.0862789			92.0069	0.0619418	92.0069	0.0585572	92.0069	0.0343425	92.0069	0.0484093	92.0069	0.0575768	92.0069	0.0618312	92.0069	0.223532	92.0069	0.0545398	92.0069	0.107471	92.0069	0.199333	92.0069	0.0572375	92.0069	0.0921335	92.0069	0.113647	92.0069	0.0683128	92.0069	0.0487268
92.0661	0.0878701	92.0661	0.0371567	92.0661	0.0274147	92.0661	0.0734934	92.0661	0.0978458	92.0661	0.0611401	92.0661	0.0908664	92.0661	0.0740148	92.0661	0.0792523			92.0661	0.0628906	92.0661	0.0574305	92.0661	0.0355947	92.0661	0.0488846	92.0661	0.0589476	92.0661	0.0588936	92.0661	0.228408	92.0661	0.0575557	92.0661	0.10807	92.0661	0.197965	92.0661	0.0534352	92.0661	0.0953886	92.0661	0.113865	92.0661	0.0739972	92.0661	0.0461177
92.1253	0.0841932	92.1253	0.0374292	92.1253	0.0319957	92.1253	0.0722091	92.1253	0.0987356	92.1253	0.0599459	92.1253	0.0889655	92.1253	0.072996	92.1253	0.0747962			92.1253	0.0656897	92.1253	0.0593265	92.1253	0.0370608	92.1253	0.0508455	92.1253	0.0608186	92.1253	0.0550892	92.1253	0.233441	92.1253	0.0587852	92.1253	0.104985	92.1253	0.198649	92.1253	0.0482661	92.1253	0.0972704	92.1253	0.114278	92.1253	0.0761252	92.1253	0.0469785
92.1845	0.0831448	92.1845	0.0391315	92.1845	0.038723	92.1845	0.0708066	92.1845	0.100772	92.1845	0.0615489	92.1845	0.0895742	92.1845	0.0742606	92.1845	0.0752153			92.1845	0.0695613	92.1845	0.0643989	92.1845	0.0381295	92.1845	0.0531064	92.1845	0.0621051	92.1845	0.0512825	92.1845	0.236069	92.1845	0.0593628	92.1845	0.0995649	92.1845	0.201959	92.1845	0.045085	92.1845	0.0987835	92.1845	0.114591	92.1845	0.0758483	92.1845	0.0501063
92.2437	0.0855915	92.2437	0.0405748	92.2437	0.0438971	92.2437	0.0702562	92.2437	0.102897	92.2437	0.0624391	92.2437	0.0930353	92.2437	0.0760376	92.2437	0.0792605			92.2437	0.0721201	92.2437	0.0720411	92.2437	0.0397031	92.2437	0.0548293	92.2437	0.0613093	92.2437	0.0487336	92.2437	0.23666	92.2437	0.0596898	92.2437	0.0933507	92.2437	0.206839	92.2437	0.0457335	92.2437	0.100514	92.2437	0.114049	92.2437	0.0754761	92.2437	0.0540757
92.3029	0.0901314	92.3029	0.0422976	92.3029	0.0467145	92.3029	0.0696711	92.3029	0.104297	92.3029	0.061343	92.3029	0.0976816	92.3029	0.0768635	92.3029	0.08364			92.3029	0.0727036	92.3029	0.0797146	92.3029	0.0416549	92.3029	0.0555872	92.3029	0.0604292	92.3029	0.0479672	92.3029	0.235449	92.3029	0.0600004	92.3029	0.0882926	92.3029	0.210289	92.3029	0.049145	92.3029	0.102024	92.3029	0.11179	92.3029	0.0753587	92.3029	0.0571819
92.3621	0.0943856	92.3621	0.042627	92.3621	0.047267	92.3621	0.0682922	92.3621	0.104433	92.3621	0.0585831	92.3621	0.100257	92.3621	0.0765917	92.3621	0.0868382			92.3621	0.0713674	92.3621	0.0854138	92.3621	0.041987	92.3621	0.0552314	92.3621	0.0615112	92.3621	0.0476926	92.3621	0.232194	92.3621	0.0593092	92.3621	0.0851517	92.3621	0.209143	92.3621	0.0532302	92.3621	0.103106	92.3621	0.10751	92.3621	0.0741061	92.3621	0.0592144
92.4213	0.095894	92.4213	0.0402792	92.4213	0.0452766	92.4213	0.066292	92.4213	0.103898	92.4213	0.0552577	92.4213	0.100097	92.4213	0.0764432	92.4213	0.0893018			92.4213	0.0687968	92.4213	0.0884256	92.4213	0.0400836	92.4213	0.0549892	92.4213	0.0631911	92.4213	0.0470302	92.4213	0.228096	92.4213	0.0565172	92.4213	0.0825345	92.4213	0.20398	92.4213	0.0566303	92.4213	0.103978	92.4213	0.103128	92.4213	0.0716982	92.4213	0.0615063
92.4805	0.0935059	92.4805	0.0372748	92.4805	0.0413442	92.4805	0.0641674	92.4805	0.104163	92.4805	0.0525754	92.4805	0.0991792	92.4805	0.0775866	92.4805	0.0920017			92.4805	0.0675185	92.4805	0.0875537	92.4805	0.0377728	92.4805	0.055933	92.4805	0.0639329	92.4805	0.0474003	92.4805	0.224886	92.4805	0.0523478	92.4805	0.0805553	92.4805	0.198006	92.4805	0.0594414	92.4805	0.103509	92.4805	0.100286	92.4805	0.0691563	92.4805	0.0648269
92.5397	0.0883694	92.5397	0.0349156	92.5397	0.0362546	92.5397	0.062486	92.5397	0.105393	92.5397	0.051105	92.5397	0.0975094	92.5397	0.0797247	92.5397	0.0937286			92.5397	0.0680475	92.5397	0.0824923	92.5397	0.0363599	92.5397	0.0570484	92.5397	0.063501	92.5397	0.0493111	92.5397	0.222389	92.5397	0.0488354	92.5397	0.081134	92.5397	0.192876	92.5397	0.0608434	92.5397	0.100842	92.5397	0.0993559	92.5397	0.0658907	92.5397	0.0687525
92.5989	0.0835394	92.5989	0.0328421	92.5989	0.0308268	92.5989	0.0615297	92.5989	0.107633	92.5989	0.0518763	92.5989	0.0936713	92.5989	0.082433	92.5989	0.0919392			92.5989	0.068491	92.5989	0.0750759	92.5989	0.0365314	92.5989	0.0569586	92.5989	0.062368	92.5989	0.0526187	92.5989	0.218972	92.5989	0.0474306	92.5989	0.0850466	92.5989	0.188528	92.5989	0.0603942	92.5989	0.0975011	92.5989	0.101194	92.5989	0.061023	92.5989	0.071701
92.6581	0.0806452	92.6581	0.0316309	92.6581	0.0263309	92.6581	0.0612819	92.6581	0.110283	92.6581	0.0549983	92.6581	0.0878796	92.6581	0.0858184	92.6581	0.0866711			92.6581	0.0680141	92.6581	0.0670973	92.6581	0.0384859	92.6581	0.0560161	92.6581	0.0615712	92.6581	0.0570152	92.6581	0.21354	92.6581	0.0474878	92.6581	0.0912033	92.6581	0.184833	92.6581	0.0591832	92.6581	0.0955817	92.6581	0.105518	92.6581	0.055876	92.6581	0.071757
92.7173	0.0798962	92.7173	0.0324083	92.7173	0.0242548	92.7173	0.0613496	92.7173	0.111343	92.7173	0.0592932	92.7173	0.0812311	92.7173	0.0883775	92.7173	0.0807865			92.7173	0.066241	92.7173	0.059179	92.7173	0.0420463	92.7173	0.0559147	92.7173	0.0616923	92.7173	0.0603197	92.7173	0.208041	92.7173	0.0481976	92.7173	0.0978897	92.7173	0.180819	92.7173	0.0578191	92.7173	0.0966168	92.7173	0.110765	92.7173	0.0530926	92.7173	0.0685642
92.7765	0.0812918	92.7765	0.0346747	92.7765	0.0254718	92.7765	0.06108	92.7765	0.109938	92.7765	0.0631644	92.7765	0.0747292	92.7765	0.0887372	92.7765	0.0758197			92.7765	0.0626218	92.7765	0.0525349	92.7765	0.0473388	92.7765	0.057331	92.7765	0.0620596	92.7765	0.0611347	92.7765	0.205125	92.7765	0.0494471	92.7765	0.103781	92.7765	0.175892	92.7765	0.0571434	92.7765	0.100413	92.7765	0.115699	92.7765	0.0541984	92.7765	0.0645601
92.8357	0.083973	92.8357	0.036118	92.8357	0.0292536	92.8357	0.0602869	92.8357	0.10645	92.8357	0.0646011	92.8357	0.0692498	92.8357	0.0866811	92.8357	0.0704547			92.8357	0.0581824	92.8357	0.0492893	92.8357	0.0531427	92.8357	0.0592667	92.8357	0.0616389	92.8357	0.0605438	92.8357	0.204863	92.8357	0.0497298	92.8357	0.107562	92.8357	0.172641	92.8357	0.0584603	92.8357	0.104203	92.8357	0.118633	92.8357	0.0576265	92.8357	0.0617228
92.8949	0.0866353	92.8949	0.0353271	92.8949	0.0341503	92.8949	0.0587296	92.8949	0.10152	92.8949	0.0630508	92.8949	0.065162	92.8949	0.0825676	92.8949	0.0649789			92.8949	0.055079	92.8949	0.0499628	92.8949	0.0566744	92.8949	0.0601583	92.8949	0.0606008	92.8949	0.0602592	92.8949	0.206939	92.8949	0.0480431	92.8949	0.108181	92.8949	0.172877	92.8949	0.0612646	92.8949	0.105481	92.8949	0.117874	92.8949	0.0603235	92.8949	0.0597252
92.9541	0.089004	92.9541	0.0336436	92.9541	0.0393934	92.9541	0.0559468	92.9541	0.0968508	92.9541	0.0603474	92.9541	0.0637991	92.9541	0.0773258	92.9541	0.0612711			92.9541	0.0542339	92.9541	0.0524578	92.9541	0.0562869	92.9541	0.0592139	92.9541	0.0595339	92.9541	0.0601771	92.9541	0.209545	92.9541	0.0461673	92.9541	0.1053	92.9541	0.173782	92.9541	0.0622231	92.9541	0.103173	92.9541	0.113751	92.9541	0.0610681	92.9541	0.0583226
93.0133	0.0915567	93.0133	0.0332499	93.0133	0.0440002	93.0133	0.0526252	93.0133	0.0937118	93.0133	0.0585902	93.0133	0.0659832	93.0133	0.0721722	93.0133	0.0603855			93.0133	0.0545151	93.0133	0.0557611	93.0133	0.0525594	93.0133	0.0565849	93.0133	0.058127	93.0133	0.0595551	93.0133	0.210405	93.0133	0.046082	93.0133	0.0997666	93.0133	0.172793	93.0133	0.0590145	93.0133	0.0983141	93.0133	0.108425	93.0133	0.0599126	93.0133	0.057212
93.0725	0.0937049	93.0725	0.0352437	93.0725	0.0472556	93.0725	0.0504023	93.0725	0.0917145	93.0725	0.0586711	93.0725	0.0711179	93.0725	0.0686368	93.0725	0.0622426			93.0725	0.0542759	93.0725	0.0588005	93.0725	0.0465674	93.0725	0.0522996	93.0725	0.0565715	93.0725	0.0587099	93.0725	0.210006	93.0725	0.0471719	93.0725	0.0932629	93.0725	0.171048	93.0725	0.0531728	93.0725	0.0936021	93.0725	0.103793	93.0725	0.0566334	93.0725	0.0558094
93.1317	0.0949268	93.1317	0.0387688	93.1317	0.0492059	93.1317	0.0500383	93.1317	0.0893358	93.1317	0.061645	93.1317	0.0783287	93.1317	0.0672916	93.1317	0.0662088			93.1317	0.0534912	93.1317	0.0597463	93.1317	0.0395243	93.1317	0.0470377	93.1317	0.0559998	93.1317	0.0581758	93.1317	0.208994	93.1317	0.048754	93.1317	0.0881735	93.1317	0.171	93.1317	0.0465411	93.1317	0.0906531	93.1317	0.100603	93.1317	0.0504566	93.1317	0.0544468
93.1909	0.0954287	93.1909	0.0416549	93.1909	0.0493281	93.1909	0.0509804	93.1909	0.0858993	93.1909	0.0667549	93.1909	0.0862536	93.1909	0.0674918	93.1909	0.070883			93.1909	0.0537385	93.1909	0.0581181	93.1909	0.0339137	93.1909	0.0417479	93.1909	0.0557588	93.1909	0.0588602	93.1909	0.20641	93.1909	0.0507699	93.1909	0.0858613	93.1909	0.172754	93.1909	0.0396603	93.1909	0.089405	93.1909	0.0986245	93.1909	0.0434479	93.1909	0.0536036
93.2501	0.0956285	93.2501	0.0431735	93.2501	0.0466493	93.2501	0.0525078	93.2501	0.082874	93.2501	0.0705908	93.2501	0.0927787	93.2501	0.0689899	93.2501	0.0748182			93.2501	0.0552722	93.2501	0.0548711	93.2501	0.0320516	93.2501	0.0372973	93.2501	0.0540486	93.2501	0.0611254	93.2501	0.201789	93.2501	0.0525545	93.2501	0.0850304	93.2501	0.174396	93.2501	0.0336006	93.2501	0.088407	93.2501	0.097483	93.2501	0.0407598	93.2501	0.0527362
93.3093	0.0953805	93.3093	0.0450635	93.3093	0.0417557	93.3093	0.0546107	93.3093	0.0823114	93.3093	0.0714181	93.3093	0.0969527	93.3093	0.0717959	93.3093	0.0782037			93.3093	0.0566062	93.3093	0.0527078	93.3093	0.0347491	93.3093	0.0349652	93.3093	0.0508345	93.3093	0.0642323	93.3093	0.197826	93.3093	0.0542462	93.3093	0.0846919	93.3093	0.174749	93.3093	0.0306341	93.3093	0.0863489	93.3093	0.097463	93.3093	0.0433334	93.3093	0.0513245
93.3685	0.0942395	93.3685	0.0483859	93.3685	0.0366435	93.3685	0.0579283	93.3685	0.0854896	93.3685	0.0701057	93.3685	0.0989224	93.3685	0.0757275	93.3685	0.0819919			93.3685	0.0569211	93.3685	0.0541305	93.3685	0.0407443	93.3685	0.0356108	93.3685	0.0484618	93.3685	0.0671363	93.3685	0.198536	93.3685	0.056127	93.3685	0.0853923	93.3685	0.17504	93.3685	0.0315865	93.3685	0.0838752	93.3685	0.098306	93.3685	0.0483077	93.3685	0.0500048
93.4277	0.0926121	93.4277	0.0509675	93.4277	0.0329714	93.4277	0.0622768	93.4277	0.0913663	93.4277	0.0681194	93.4277	0.0988394	93.4277	0.080147	93.4277	0.0856154			93.4277	0.0562605	93.4277	0.059755	93.4277	0.0467686	93.4277	0.0389747	93.4277	0.04844	93.4277	0.0684394	93.4277	0.20348	93.4277	0.0581569	93.4277	0.0870205	93.4277	0.177839	93.4277	0.0352408	93.4277	0.0829123	93.4277	0.0986548	93.4277	0.0538301	93.4277	0.0503563
93.4868	0.0906035	93.4868	0.0505122	93.4868	0.0320673	93.4868	0.0667204	93.4868	0.0973423	93.4868	0.0671719	93.4868	0.0968964	93.4868	0.0829875	93.4868	0.0874487			93.4868	0.0544461	93.4868	0.0681035	93.4868	0.0488188	93.4868	0.0433698	93.4868	0.0489397	93.4868	0.0664108	93.4868	0.208994	93.4868	0.0587907	93.4868	0.087964	93.4868	0.183519	93.4868	0.0405649	93.4868	0.0850922	93.4868	0.0971986	93.4868	0.0577945	93.4868	0.0531355
93.546	0.0879221	93.546	0.0478499	93.546	0.0328948	93.546	0.0708279	93.546	0.102135	93.546	0.0673032	93.546	0.0931118	93.546	0.0834394	93.546	0.0868608			93.546	0.0520128	93.546	0.0754709	93.546	0.046186	93.546	0.0463562	93.546	0.048077	93.546	0.0613949	93.546	0.211777	93.546	0.0566925	93.546	0.0874306	93.546	0.189304	93.546	0.0464605	93.546	0.0895946	93.546	0.0945796	93.546	0.0580935	93.546	0.0567552
93.6052	0.083807	93.6052	0.0452421	93.6052	0.033655	93.6052	0.074249	93.6052	0.105632	93.6052	0.0668135	93.6052	0.0873194	93.6052	0.0826682	93.6052	0.0848483			93.6052	0.0499056	93.6052	0.0786878	93.6052	0.0413147	93.6052	0.0472237	93.6052	0.0465426	93.6052	0.0555664	93.6052	0.209822	93.6052	0.0521773	93.6052	0.0867266	93.6052	0.191505	93.6052	0.0512369	93.6052	0.093456	93.6052	0.0919679	93.6052	0.055026	93.6052	0.0592327
93.6644	0.0773082	93.6644	0.0440956	93.6644	0.0345822	93.6644	0.0762518	93.6644	0.106938	93.6644	0.0647943	93.6644	0.0793016	93.6644	0.0814896	93.6644	0.0824867			93.6644	0.0481665	93.6644	0.0793758	93.6644	0.0357048	93.6644	0.0480699	93.6644	0.0459134	93.6644	0.0506701	93.6644	0.203578	93.6644	0.0467394	93.6644	0.0865722	93.6644	0.189255	93.6644	0.0537089	93.6644	0.0947279	93.6644	0.0886268	93.6644	0.0509566	93.6644	0.0594109
93.7236	0.0694375	93.7236	0.0445016	93.7236	0.0352053	93.7236	0.075822	93.7236	0.104936	93.7236	0.0621905	93.7236	0.0700109	93.7236	0.0799778	93.7236	0.0799799			93.7236	0.0471979	93.7236	0.0809703	93.7236	0.0304559	93.7236	0.0505483	93.7236	0.0470538	93.7236	0.0478903	93.7236	0.195874	93.7236	0.0428706	93.7236	0.0861914	93.7236	0.183984	93.7236	0.054309	93.7236	0.0934413	93.7236	0.0843631	93.7236	0.0480326	93.7236	0.0571053
93.7828	0.0636743	93.7828	0.0450182	93.7828	0.0345312	93.7828	0.0728219	93.7828	0.0996568	93.7828	0.0596303	93.7828	0.0618535	93.7828	0.0771947	93.7828	0.0777756			93.7828	0.0477922	93.7828	0.0836823	93.7828	0.027455	93.7828	0.0540436	93.7828	0.0500951	93.7828	0.047845	93.7828	0.189427	93.7828	0.0418522	93.7828	0.0857122	93.7828	0.177489	93.7828	0.0539124	93.7828	0.0906543	93.7828	0.0804215	93.7828	0.0477185	93.7828	0.0538058
93.842	0.0622157	93.842	0.0435464	93.842	0.032481	93.842	0.0675605	93.842	0.0926132	93.842	0.055724	93.842	0.0566143	93.842	0.0732193	93.842	0.0753245			93.842	0.0487231	93.842	0.0845929	93.842	0.0273774	93.842	0.0565198	93.842	0.0542722	93.842	0.0503439	93.842	0.184725	93.842	0.0434803	93.842	0.085805	93.842	0.17001	93.842	0.0521149	93.842	0.0875886	93.842	0.0769731	93.842	0.0495115	93.842	0.0515247
93.9012	0.0642903	93.9012	0.0392629	93.9012	0.029967	93.9012	0.0600272	93.9012	0.0853102	93.9012	0.0506446	93.9012	0.054045	93.9012	0.0699508	93.9012	0.0719666			93.9012	0.0485057	93.9012	0.0812355	93.9012	0.0290205	93.9012	0.0565052	93.9012	0.0582579	93.9012	0.0537618	93.9012	0.180127	93.9012	0.0470825	93.9012	0.0858224	93.9012	0.161509	93.9012	0.0485958	93.9012	0.0854253	93.9012	0.0742268	93.9012	0.0513481	93.9012	0.0512152
93.9604	0.0688453	93.9604	0.0337427	93.9604	0.0292402	93.9604	0.0515723	93.9604	0.0788226	93.9604	0.0465749	93.9604	0.0531127	93.9604	0.0683148	93.9604	0.0689297			93.9604	0.0478678	93.9604	0.074287	93.9604	0.0311666	93.9604	0.0535435	93.9604	0.060676	93.9604	0.0556117	93.9604	0.174499	93.9604	0.0514846	93.9604	0.0841586	93.9604	0.15417	93.9604	0.0444896	93.9604	0.0851613	93.9604	0.0738268	93.9604	0.0528755	93.9604	0.0523943
94.0196	0.0752229	94.0196	0.0288392	94.0196	0.0317673	94.0196	0.0441011	94.0196	0.0743503	94.0196	0.0436667	94.0196	0.052905	94.0196	0.0671731	94.0196	0.0672937			94.0196	0.0475065	94.0196	0.0667665	94.0196	0.0340404	94.0196	0.0482671	94.0196	0.0608517	94.0196	0.055784	94.0196	0.168739	94.0196	0.0545344	94.0196	0.0805839	94.0196	0.150361	94.0196	0.041263	94.0196	0.0869514	94.0196	0.0766486	94.0196	0.0538515	94.0196	0.054308
94.0788	0.0818286	94.0788	0.0254198	94.0788	0.0364632	94.0788	0.0389261	94.0788	0.0724716	94.0788	0.0407486	94.0788	0.0531035	94.0788	0.0650188	94.0788	0.0669692			94.0788	0.0461479	94.0788	0.0625884	94.0788	0.0381687	94.0788	0.0432642	94.0788	0.0584903	94.0788	0.0559588	94.0788	0.16428	94.0788	0.0546449	94.0788	0.0773756	94.0788	0.150114	94.0788	0.0394717	94.0788	0.0889738	94.0788	0.0811059	94.0788	0.0530131	94.0788	0.0567799
94.138	0.0873596	94.138	0.0251597	94.138	0.0405636	94.138	0.0368319	94.138	0.0731962	94.138	0.0386653	94.138	0.0551896	94.138	0.0626026	94.138	0.0676657			94.138	0.0437854	94.138	0.0635897	94.138	0.0429139	94.138	0.0411616	94.138	0.0539175	94.138	0.0551496	94.138	0.16287	94.138	0.0526228	94.138	0.0768248	94.138	0.15218	94.138	0.0391793	94.138	0.0891615	94.138	0.0860465	94.138	0.0515373	94.138	0.0587089
94.1972	0.0913453	94.1972	0.0290341	94.1972	0.0417911	94.1972	0.0376102	94.1972	0.076042	94.1972	0.0387725	94.1972	0.0604708	94.1972	0.06187	94.1972	0.069229			94.1972	0.0422686	94.1972	0.0674764	94.1972	0.0467393	94.1972	0.0421512	94.1972	0.0483162	94.1972	0.051563	94.1972	0.165242	94.1972	0.049843	94.1972	0.0788726	94.1972	0.155325	94.1972	0.0410532	94.1972	0.0876842	94.1972	0.0924679	94.1972	0.0517749	94.1972	0.0587146
94.2564	0.092653	94.2564	0.0352818	94.2564	0.0390497	94.2564	0.0401238	94.2564	0.0785834	94.2564	0.0397456	94.2564	0.0679146	94.2564	0.0619606	94.2564	0.0719455			94.2564	0.0416606	94.2564	0.0694501	94.2564	0.0481512	94.2564	0.043895	94.2564	0.0430362	94.2564	0.0470255	94.2564	0.169749	94.2564	0.0465679	94.2564	0.0817118	94.2564	0.158363	94.2564	0.0445157	94.2564	0.0863368	94.2564	0.0991896	94.2564	0.0537337	94.2564	0.056856
94.3156	0.0911002	94.3156	0.0405777	94.3156	0.0337705	94.3156	0.0437676	94.3156	0.0787845	94.3156	0.0397669	94.3156	0.0751674	94.3156	0.0617257	94.3156	0.0751593			94.3156	0.0424823	94.3156	0.0671021	94.3156	0.0471737	94.3156	0.0444716	94.3156	0.0386794	94.3156	0.0443213	94.3156	0.174756	94.3156	0.0429028	94.3156	0.0831584	94.3156	0.161762	94.3156	0.0472548	94.3156	0.0867103	94.3156	0.103152	94.3156	0.0561926	94.3156	0.054561
94.3748	0.0880375	94.3748	0.0426083	94.3748	0.029166	94.3748	0.0477131	94.3748	0.077158	94.3748	0.0383825	94.3748	0.0804134	94.3748	0.0623574	94.3748	0.0760021			94.3748	0.0458609	94.3748	0.0624704	94.3748	0.0449145	94.3748	0.0455192	94.3748	0.0357406	94.3748	0.0431635	94.3748	0.180064	94.3748	0.0398267	94.3748	0.0821188	94.3748	0.166642	94.3748	0.0484105	94.3748	0.0883245	94.3748	0.103022	94.3748	0.0581627	94.3748	0.0528853
94.434	0.0841817	94.434	0.042001	94.434	0.0267898	94.434	0.0513051	94.434	0.0750489	94.434	0.0366332	94.434	0.0834576	94.434	0.0641519	94.434	0.0739245			94.434	0.0505265	94.434	0.0571798	94.434	0.0428645	94.434	0.0485266	94.434	0.0351259	94.434	0.0422939	94.434	0.185792	94.434	0.0382507	94.434	0.0803343	94.434	0.171437	94.434	0.0498127	94.434	0.0890273	94.434	0.100981	94.434	0.0608402	94.434	0.0521793
94.4932	0.0790576	94.4932	0.0400001	94.4932	0.0264575	94.4932	0.0564034	94.4932	0.0730067	94.4932	0.0363973	94.4932	0.0849001	94.4932	0.065851	94.4932	0.0706533			94.4932	0.0548402	94.4932	0.0506853	94.4932	0.0416791	94.4932	0.0521649	94.4932	0.0361868	94.4932	0.0417579	94.4932	0.190818	94.4932	0.0376408	94.4932	0.0802255	94.4932	0.173248	94.4932	0.0529553	94.4932	0.0876583	94.4932	0.100196	94.4932	0.065482	94.4932	0.0524485
94.5524	0.0732177	94.5524	0.0376717	94.5524	0.0260506	94.5524	0.0638212	94.5524	0.0711778	94.5524	0.03727	94.5524	0.0862012	94.5524	0.0670938	94.5524	0.0669905			94.5524	0.0579073	94.5524	0.0432495	94.5524	0.0406492	94.5524	0.0558488	94.5524	0.0382559	94.5524	0.0426023	94.5524	0.193985	94.5524	0.0369663	94.5524	0.0813682	94.5524	0.17136	94.5524	0.0563957	94.5524	0.0853376	94.5524	0.100759	94.5524	0.0699561	94.5524	0.052712
94.6116	0.0686147	94.6116	0.0356627	94.6116	0.0236087	94.6116	0.0724493	94.6116	0.0695519	94.6116	0.0383056	94.6116	0.0882475	94.6116	0.0686719	94.6116	0.0646996			94.6116	0.0593518	94.6116	0.0371966	94.6116	0.0394591	94.6116	0.0604957	94.6116	0.0416059	94.6116	0.0452135	94.6116	0.195809	94.6116	0.0362881	94.6116	0.082827	94.6116	0.168018	94.6116	0.0589922	94.6116	0.0827283	94.6116	0.101897	94.6116	0.0731563	94.6116	0.052707
94.6708	0.0654412	94.6708	0.0336341	94.6708	0.0211484	94.6708	0.0810972	94.6708	0.0679722	94.6708	0.0402196	94.6708	0.0901933	94.6708	0.070772	94.6708	0.0647326			94.6708	0.0594796	94.6708	0.0344102	94.6708	0.039004	94.6708	0.0664694	94.6708	0.045393	94.6708	0.0481324	94.6708	0.1975	94.6708	0.0366831	94.6708	0.0857551	94.6708	0.166411	94.6708	0.061903	94.6708	0.0799222	94.6708	0.103965	94.6708	0.0764802	94.6708	0.0530395
94.73	0.0654412	94.73	0.0336341	94.73	0.0211484	94.73	0.0810972	94.73	0.0679722	94.73	0.0402196	94.73	0.0901933	94.73	0.070772	94.73	0.0647326			94.73	0.0594796	94.73	0.0344102	94.73	0.039004	94.73	0.0664694	94.73	0.045393	94.73	0.0481324	94.73	0.1975	94.73	0.0366831	94.73	0.0857551	94.73	0.166411	94.73	0.061903	94.73	0.0799222	94.73	0.103965	94.73	0.0764802	94.73	0.0530395
[truncated: 142 more columns]
